# Supplementary material for: Development of a prognostic nomogram for patients with malignant mesothelioma with bone metastasis
Source: Sci Rep. 2023 Jul 4;13:10789. doi: 10.1038/s41598-023-37679-9 (PMC10319832; doi:10.1038/s41598-023-37679-9)
Supplement: Supplementary file 2 — Supplementary Information 2. [file 41598_2023_37679_MOESM2_ESM.xlsx]

## Sheet: cohort1
Diagnostic_confirmation	Survival_months	Vital_status	SCOD	Sex	Race	Age	Primary_site	Histologict_type	Surgery_of_primary_site	Scope_of_Regional_lymph_node_surgery	Radiotherapy	Chemotherapy	First_malignant_primary_indicator	Marital_status	Income	Rural_urban_continuum_code
Positive histology	0	Dead	Dead (attributable to this cancer dx)	Female	White	93 years	384	9050	0	None	None/Unknown	No/Unknown	No	Widowed	$75,000+	Counties in metropolitan areas ge 1 million pop
Positive histology	10	Dead	Dead (attributable to this cancer dx)	Male	Other (American Indian/AK Native, Asian/Pacific Islander)	77 years	384	9051	0	None	None/Unknown	No/Unknown	No	Married (including common law)	$75,000+	Counties in metropolitan areas ge 1 million pop
Positive histology	3	Dead	Dead (attributable to this cancer dx)	Male	White	63 years	384	9052	27	None	None/Unknown	Yes	No	Single (never married)	$75,000+	Counties in metropolitan areas ge 1 million pop
Positive histology	18	Dead	Dead (attributable to this cancer dx)	Female	Other (American Indian/AK Native, Asian/Pacific Islander)	77 years	384	9050	0	None	Beam radiation	No/Unknown	Yes	Widowed	$75,000+	Counties in metropolitan areas ge 1 million pop
Positive histology	1	Dead	Dead (attributable to this cancer dx)	Male	White	83 years	384	9051	0	None	Beam radiation	No/Unknown	Yes	Married (including common law)	$75,000+	Counties in metropolitan areas ge 1 million pop
Positive exfoliative cytology, no positive histology	1	Dead	Dead (attributable to this cancer dx)	Female	White	64 years	384	9052	0	None	Beam radiation	No/Unknown	Yes	Single (never married)	$75,000+	Counties in metropolitan areas ge 1 million pop
Positive histology	1	Dead	Dead (attributable to this cancer dx)	Male	Other (American Indian/AK Native, Asian/Pacific Islander)	68 years	384	9051	0	None	None/Unknown	No/Unknown	Yes	Married (including common law)	$75,000+	Counties in metropolitan areas ge 1 million pop
Radiography without microscopic confirm	0	Dead	Dead (attributable to this cancer dx)	Male	White	91 years	384	9050	0	None	None/Unknown	No/Unknown	Yes	Married (including common law)	$75,000+	Counties in metropolitan areas ge 1 million pop
Positive histology	0	Dead	Dead (attributable to this cancer dx)	Male	White	52 years	384	9053	0	1 to 3 regional lymph nodes removed	None/Unknown	No/Unknown	Yes	Married (including common law)	$75,000+	Counties in metropolitan areas ge 1 million pop
Positive histology	0	Dead	Alive or dead of other cause	Male	Other (American Indian/AK Native, Asian/Pacific Islander)	72 years	384	9050	0	None	None/Unknown	No/Unknown	No	Single (never married)	$75,000+	Counties in metropolitan areas ge 1 million pop
Positive histology	7	Dead	Dead (attributable to this cancer dx)	Male	White	75 years	384	9052	0	None	None/Unknown	Yes	Yes	Married (including common law)	$75,000+	Counties in metropolitan areas ge 1 million pop
Positive histology	7	Dead	Dead (attributable to this cancer dx)	Male	White	82 years	384	9053	0	None	Beam radiation	No/Unknown	Yes	Married (including common law)	$75,000+	Counties in metropolitan areas ge 1 million pop
Positive histology	4	Dead	Dead (attributable to this cancer dx)	Male	Other (American Indian/AK Native, Asian/Pacific Islander)	73 years	384	9052	0	None	Beam radiation	Yes	Yes	Unknown	$75,000+	Counties in metropolitan areas ge 1 million pop
Positive exfoliative cytology, no positive histology	29	Dead	Dead (attributable to this cancer dx)	Male	White	68 years	384	9050	0	None	Beam radiation	Yes	Yes	Married (including common law)	$75,000+	Counties in metropolitan areas ge 1 million pop
Positive histology	1	Dead	Dead (attributable to this cancer dx)	Male	White	75 years	384	9051	0	None	None/Unknown	No/Unknown	Yes	Married (including common law)	$75,000+	Counties in metropolitan areas ge 1 million pop
Positive histology	6	Dead	Dead (attributable to this cancer dx)	Male	Other (American Indian/AK Native, Asian/Pacific Islander)	59 years	384	9053	0	None	Beam radiation	Yes	Yes	Married (including common law)	$75,000+	Counties in metropolitan areas ge 1 million pop
Positive histology	17	Dead	Dead (attributable to this cancer dx)	Female	White	81 years	384	9052	0	None	None/Unknown	Yes	Yes	Widowed	$75,000+	Counties in metropolitan areas ge 1 million pop
Positive histology	26	Alive	Alive or dead of other cause	Female	White	63 years	384	9050	0	None	None/Unknown	Yes	Yes	Married (including common law)	$75,000+	Counties in metropolitan areas ge 1 million pop
Positive histology	4	Dead	Dead (attributable to this cancer dx)	Male	Other (American Indian/AK Native, Asian/Pacific Islander)	69 years	384	9050	0	None	None/Unknown	Yes	Yes	Divorced	$75,000+	Counties in metropolitan areas ge 1 million pop
Positive histology	0	Dead	Dead (attributable to this cancer dx)	Male	Other (American Indian/AK Native, Asian/Pacific Islander)	84 years	384	9051	0	None	Beam radiation	No/Unknown	Yes	Married (including common law)	$75,000+	Counties in metropolitan areas ge 1 million pop
Positive histology	6	Dead	Dead (attributable to this cancer dx)	Male	White	64 years	384	9050	0	None	Beam radiation	Yes	Yes	Married (including common law)	$75,000+	Counties in metropolitan areas ge 1 million pop
Positive histology	2	Dead	Dead (attributable to this cancer dx)	Female	Other (American Indian/AK Native, Asian/Pacific Islander)	75 years	384	9050	0	None	None/Unknown	No/Unknown	Yes	Single (never married)	$75,000+	Counties in metropolitan areas ge 1 million pop
Positive histology	0	Dead	Dead (attributable to this cancer dx)	Female	White	78 years	384	9051	0	None	None/Unknown	No/Unknown	Yes	Divorced	$75,000+	Counties in metropolitan areas ge 1 million pop
Positive histology	37	Dead	Dead (attributable to this cancer dx)	Male	White	71 years	384	9052	0	None	None/Unknown	Yes	No	Married (including common law)	$70,000 - $74,999	Counties in metropolitan areas ge 1 million pop
Positive histology	5	Dead	Dead (attributable to this cancer dx)	Male	White	81 years	384	9050	0	None	None/Unknown	No/Unknown	No	Widowed	$75,000+	Counties in metropolitan areas of 250,000 to 1 million pop
Positive histology	1	Dead	Dead (attributable to this cancer dx)	Male	White	76 years	384	9051	0	None	None/Unknown	No/Unknown	No	Married (including common law)	$75,000+	Counties in metropolitan areas of 250,000 to 1 million pop
Positive histology	3	Dead	Dead (attributable to this cancer dx)	Female	White	87 years	384	9050	20	None	None/Unknown	No/Unknown	Yes	Widowed	$65,000 - $69,999	Counties in metropolitan areas of 250,000 to 1 million pop
Positive histology	5	Dead	Dead (attributable to this cancer dx)	Male	White	80 years	384	9051	0	Biopsy or aspiration of regional lymph node, NOS	None/Unknown	No/Unknown	No	Married (including common law)	$70,000 - $74,999	Counties in metropolitan areas ge 1 million pop
Positive histology	3	Dead	Dead (attributable to this cancer dx)	Female	White	60 years	384	9051	0	None	None/Unknown	Yes	No	Married (including common law)	$60,000 - $64,999	Counties in metropolitan areas of 250,000 to 1 million pop
Positive histology	Unknown	Dead	Alive or dead of other cause	Male	White	96 years	349	9051	0	None	None/Unknown	No/Unknown	Yes	Married (including common law)	$70,000 - $74,999	Counties in metropolitan areas ge 1 million pop
Positive histology	7	Dead	Dead (attributable to this cancer dx)	Male	White	71 years	384	9051	0	Biopsy or aspiration of regional lymph node, NOS	Beam radiation	Yes	Yes	Married (including common law)	$70,000 - $74,999	Counties in metropolitan areas of 250,000 to 1 million pop
Positive histology	17	Dead	Dead (attributable to this cancer dx)	Male	White	56 years	384	9052	0	None	None/Unknown	Yes	Yes	Married (including common law)	$70,000 - $74,999	Counties in metropolitan areas of 250,000 to 1 million pop
Positive histology	8	Dead	Dead (attributable to this cancer dx)	Female	White	79 years	384	9050	0	None	Beam radiation	Yes	Yes	Widowed	$75,000+	Counties in metropolitan areas ge 1 million pop
Positive exfoliative cytology, no positive histology	15	Dead	Dead (attributable to this cancer dx)	Male	White	77 years	341	9052	0	None	Beam radiation	Yes	No	Married (including common law)	$70,000 - $74,999	Counties in metropolitan areas of 250,000 to 1 million pop
Positive histology	13	Dead	Dead (attributable to this cancer dx)	Female	White	68 years	384	9050	0	None	Beam radiation	Yes	Yes	Married (including common law)	$75,000+	Nonmetropolitan counties adjacent to a metropolitan area
Positive histology	9	Dead	Dead (attributable to this cancer dx)	Male	White	66 years	384	9050	0	None	None/Unknown	No/Unknown	Yes	Married (including common law)	$60,000 - $64,999	Counties in metropolitan areas of 250,000 to 1 million pop
Positive histology	2	Dead	Dead (attributable to this cancer dx)	Male	White	68 years	384	9051	0	None	Beam radiation	No/Unknown	Yes	Married (including common law)	$65,000 - $69,999	Counties in metropolitan areas of 250,000 to 1 million pop
Positive histology	15	Alive	Alive or dead of other cause	Male	White	62 years	384	9052	40	Number of regional lymph nodes removed unknown	None/Unknown	Yes	No	Married (including common law)	$75,000+	Counties in metropolitan areas ge 1 million pop
Positive histology	5	Dead	Dead (attributable to this cancer dx)	Male	White	68 years	384	9052	27	None	None/Unknown	Yes	Yes	Married (including common law)	$65,000 - $69,999	Counties in metropolitan areas of 250,000 to 1 million pop
Positive histology	2	Dead	Dead (attributable to this cancer dx)	Male	White	87 years	384	9051	0	None	None/Unknown	Yes	Yes	Married (including common law)	$75,000+	Counties in metropolitan areas ge 1 million pop
Positive histology	6	Alive	Alive or dead of other cause	Male	Unknown	85 years	384	9051	0	None	None/Unknown	No/Unknown	Yes	Married (including common law)	$75,000+	Counties in metropolitan areas ge 1 million pop
Positive histology	2	Dead	Dead (attributable to this cancer dx)	Male	Other (American Indian/AK Native, Asian/Pacific Islander)	72 years	384	9053	0	None	None/Unknown	Yes	No	Married (including common law)	$75,000+	Counties in metropolitan areas of 250,000 to 1 million pop
Positive histology	0	Dead	Dead (attributable to this cancer dx)	Male	Other (American Indian/AK Native, Asian/Pacific Islander)	88 years	384	9051	0	None	None/Unknown	No/Unknown	No	Married (including common law)	$75,000+	Counties in metropolitan areas of 250,000 to 1 million pop
Positive histology	5	Dead	Dead (attributable to this cancer dx)	Male	Other (American Indian/AK Native, Asian/Pacific Islander)	84 years	348	9052	0	None	None/Unknown	No/Unknown	Yes	Widowed	$75,000+	Counties in metropolitan areas of 250,000 to 1 million pop
Positive histology	6	Dead	Dead (attributable to this cancer dx)	Male	White	55 years	384	9051	0	None	Beam radiation	Yes	Yes	Single (never married)	$75,000+	Counties in metropolitan areas of 250,000 to 1 million pop
Positive histology	2	Dead	Dead (attributable to this cancer dx)	Male	Other (American Indian/AK Native, Asian/Pacific Islander)	72 years	384	9051	0	None	None/Unknown	Yes	Yes	Married (including common law)	$75,000+	Counties in metropolitan areas of 250,000 to 1 million pop
Positive histology	23	Dead	Alive or dead of other cause	Female	Other (American Indian/AK Native, Asian/Pacific Islander)	71 years	384	9051	0	None	None/Unknown	Yes	Yes	Married (including common law)	$75,000+	Counties in metropolitan areas of 250,000 to 1 million pop
Positive histology	3	Dead	Dead (attributable to this cancer dx)	Male	Other (American Indian/AK Native, Asian/Pacific Islander)	75 years	384	9051	0	None	None/Unknown	Yes	Yes	Married (including common law)	$75,000+	Counties in metropolitan areas of 250,000 to 1 million pop
Positive histology	4	Dead	Dead (attributable to this cancer dx)	Male	Other (American Indian/AK Native, Asian/Pacific Islander)	74 years	384	9051	0	None	Refused (1988+)	No/Unknown	Yes	Widowed	$75,000+	Counties in metropolitan areas of 250,000 to 1 million pop
Positive histology	3	Dead	Dead (attributable to this cancer dx)	Male	White	54 years	384	9050	0	None	None/Unknown	No/Unknown	Yes	Single (never married)	$60,000 - $64,999	Nonmetropolitan counties not adjacent to a metropolitan area
Positive histology	2	Dead	Dead (attributable to this cancer dx)	Male	Other (American Indian/AK Native, Asian/Pacific Islander)	86 years	384	9051	0	None	None/Unknown	No/Unknown	Yes	Married (including common law)	$75,000+	Counties in metropolitan areas of 250,000 to 1 million pop
Positive histology	18	Dead	Dead (attributable to this cancer dx)	Male	White	55 years	384	9052	0	None	Beam radiation	Yes	No	Married (including common law)	$50,000 - $54,999	Nonmetropolitan counties not adjacent to a metropolitan area
Radiography without microscopic confirm	0	Dead	Dead (attributable to this cancer dx)	Male	White	82 years	384	9050	0	None	None/Unknown	No/Unknown	No	Married (including common law)	$60,000 - $64,999	Counties in metropolitan areas of 250,000 to 1 million pop
Positive histology	6	Dead	Dead (attributable to this cancer dx)	Male	White	87 years	384	9050	0	None	Beam radiation	No/Unknown	No	Widowed	$50,000 - $54,999	Counties in metropolitan areas of lt 250 thousand pop
Positive histology	6	Dead	Dead (attributable to this cancer dx)	Male	White	80 years	384	9050	0	None	None/Unknown	Yes	Yes	Married (including common law)	$45,000 - $49,999	Nonmetropolitan counties not adjacent to a metropolitan area
Positive histology	5	Dead	Dead (attributable to this cancer dx)	Male	White	69 years	384	9050	0	None	None/Unknown	Yes	Yes	Married (including common law)	$55,000 - $59,999	Nonmetropolitan counties adjacent to a metropolitan area
Positive histology	8	Dead	Dead (attributable to this cancer dx)	Female	White	37 years	384	9051	27	None	None/Unknown	Yes	Yes	Divorced	$50,000 - $54,999	Nonmetropolitan counties not adjacent to a metropolitan area
Positive histology	0	Dead	Dead (attributable to this cancer dx)	Male	White	69 years	384	9051	0	None	None/Unknown	No/Unknown	Yes	Married (including common law)	$55,000 - $59,999	Nonmetropolitan counties adjacent to a metropolitan area
Positive histology	2	Dead	Dead (attributable to this cancer dx)	Male	White	72 years	384	9051	0	None	Beam radiation	No/Unknown	Yes	Widowed	$45,000 - $49,999	Counties in metropolitan areas of lt 250 thousand pop
Positive histology	3	Dead	Dead (attributable to this cancer dx)	Male	White	91 years	384	9050	0	None	None/Unknown	No/Unknown	Yes	Widowed	$55,000 - $59,999	Counties in metropolitan areas of 250,000 to 1 million pop
Positive histology	2	Dead	Dead (attributable to this cancer dx)	Male	White	68 years	384	9052	0	1 to 3 regional lymph nodes removed	None/Unknown	Yes	Yes	Married (including common law)	$60,000 - $64,999	Nonmetropolitan counties adjacent to a metropolitan area
Positive histology	5	Dead	Dead (attributable to this cancer dx)	Male	White	81 years	384	9050	0	None	Beam radiation	No/Unknown	Yes	Married (including common law)	$55,000 - $59,999	Nonmetropolitan counties not adjacent to a metropolitan area
Positive histology	0	Dead	Dead (attributable to this cancer dx)	Male	White	77 years	384	9051	0	None	None/Unknown	No/Unknown	Yes	Married (including common law)	$60,000 - $64,999	Nonmetropolitan counties adjacent to a metropolitan area
Positive histology	0	Dead	Dead (attributable to this cancer dx)	Male	White	69 years	349	9050	0	None	None/Unknown	No/Unknown	Yes	Widowed	$50,000 - $54,999	Nonmetropolitan counties not adjacent to a metropolitan area
Positive histology	7	Dead	Dead (attributable to this cancer dx)	Male	White	71 years	384	9050	0	None	Beam radiation	Yes	Yes	Single (never married)	$55,000 - $59,999	Nonmetropolitan counties adjacent to a metropolitan area
Positive histology	1	Dead	Dead (attributable to this cancer dx)	Male	White	56 years	349	9052	0	None	Beam radiation	No/Unknown	Yes	Single (never married)	$50,000 - $54,999	Nonmetropolitan counties not adjacent to a metropolitan area
Positive histology	10	Dead	Dead (attributable to this cancer dx)	Male	White	78 years	383	9052	0	None	None/Unknown	Yes	No	Married (including common law)	$50,000 - $54,999	Counties in metropolitan areas of 250,000 to 1 million pop
Positive histology	5	Dead	Dead (attributable to this cancer dx)	Male	White	77 years	384	9050	0	None	None/Unknown	No/Unknown	Yes	Single (never married)	$50,000 - $54,999	Counties in metropolitan areas of 250,000 to 1 million pop
Positive histology	1	Dead	Dead (attributable to this cancer dx)	Male	White	70 years	384	9050	0	None	Beam radiation	Yes	Yes	Married (including common law)	$40,000 - $44,999	Counties in metropolitan areas of lt 250 thousand pop
Positive histology	3	Dead	Dead (attributable to this cancer dx)	Male	White	73 years	384	9051	0	None	Beam radiation	No/Unknown	Yes	Married (including common law)	$50,000 - $54,999	Counties in metropolitan areas of 250,000 to 1 million pop
Positive histology	1	Dead	Dead (attributable to this cancer dx)	Male	White	61 years	349	9053	0	Unknown or not applicable	None/Unknown	No/Unknown	Yes	Unknown	$50,000 - $54,999	Counties in metropolitan areas of 250,000 to 1 million pop
Positive histology	1	Dead	Dead (attributable to this cancer dx)	Male	White	60 years	384	9050	0	None	None/Unknown	No/Unknown	No	Married (including common law)	$75,000+	Counties in metropolitan areas ge 1 million pop
Positive histology	10	Dead	Dead (attributable to this cancer dx)	Female	White	37 years	384	9052	0	1 to 3 regional lymph nodes removed	None/Unknown	Yes	No	Married (including common law)	$75,000+	Counties in metropolitan areas ge 1 million pop
Positive histology	4	Dead	Dead (attributable to this cancer dx)	Male	White	77 years	384	9051	0	None	Beam radiation	Yes	No	Married (including common law)	$75,000+	Counties in metropolitan areas ge 1 million pop
Positive histology	1	Dead	Dead (attributable to this cancer dx)	Male	White	88 years	481	9050	0	None	None/Unknown	No/Unknown	No	Married (including common law)	$60,000 - $64,999	Counties in metropolitan areas ge 1 million pop
Positive histology	9	Dead	Dead (attributable to this cancer dx)	Male	White	79 years	384	9050	0	None	Beam radiation	Yes	Yes	Married (including common law)	$75,000+	Counties in metropolitan areas ge 1 million pop
Positive histology	24	Dead	Alive or dead of other cause	Male	White	61 years	384	9050	0	None	Beam radiation	Yes	Yes	Separated	$60,000 - $64,999	Counties in metropolitan areas ge 1 million pop
Positive histology	2	Dead	Dead (attributable to this cancer dx)	Male	Other (American Indian/AK Native, Asian/Pacific Islander)	66 years	384	9052	0	None	None/Unknown	No/Unknown	Yes	Divorced	$55,000 - $59,999	Counties in metropolitan areas of lt 250 thousand pop
Positive histology	3	Dead	Dead (attributable to this cancer dx)	Male	White	78 years	384	9050	0	None	Beam radiation	Yes	Yes	Unknown	$60,000 - $64,999	Counties in metropolitan areas ge 1 million pop
Positive histology	3	Dead	Dead (attributable to this cancer dx)	Male	White	79 years	384	9051	0	None	None/Unknown	No/Unknown	Yes	Married (including common law)	$75,000+	Counties in metropolitan areas ge 1 million pop
Positive histology	6	Dead	Dead (attributable to this cancer dx)	Female	White	78 years	384	9051	0	None	Beam radiation	No/Unknown	Yes	Married (including common law)	$65,000 - $69,999	Counties in metropolitan areas ge 1 million pop
Clinical diagnosis only	1	Dead	Alive or dead of other cause	Male	White	94 years	384	9050	0	None	None/Unknown	No/Unknown	Yes	Unknown	$75,000+	Counties in metropolitan areas ge 1 million pop
Radiography without microscopic confirm	4	Dead	Dead (attributable to this cancer dx)	Male	White	70 years	384	9050	0	None	None/Unknown	No/Unknown	Yes	Single (never married)	$75,000+	Counties in metropolitan areas ge 1 million pop
Clinical diagnosis only	1	Dead	Dead (attributable to this cancer dx)	Male	White	90 years	384	9050	0	None	None/Unknown	No/Unknown	Yes	Married (including common law)	$70,000 - $74,999	Counties in metropolitan areas ge 1 million pop
Positive histology	1	Dead	Alive or dead of other cause	Male	White	69 years	384	9053	0	Biopsy or aspiration of regional lymph node, NOS	None/Unknown	No/Unknown	Yes	Married (including common law)	$75,000+	Counties in metropolitan areas of 250,000 to 1 million pop
Positive histology	7	Dead	Dead (attributable to this cancer dx)	Male	White	83 years	384	9051	27	None	None/Unknown	Yes	Yes	Divorced	$65,000 - $69,999	Counties in metropolitan areas ge 1 million pop
Positive histology	0	Dead	Dead (attributable to this cancer dx)	Male	White	64 years	384	9050	0	None	Beam radiation	Yes	Yes	Single (never married)	$75,000+	Counties in metropolitan areas ge 1 million pop
Positive histology	1	Dead	Dead (attributable to this cancer dx)	Male	White	72 years	384	9050	0	None	None/Unknown	Yes	Yes	Unknown	$65,000 - $69,999	Counties in metropolitan areas of 250,000 to 1 million pop
Positive histology	9	Dead	Dead (attributable to this cancer dx)	Female	White	73 years	384	9053	0	None	None/Unknown	Yes	Yes	Married (including common law)	$70,000 - $74,999	Counties in metropolitan areas ge 1 million pop
Positive histology	6	Dead	Dead (attributable to this cancer dx)	Male	White	69 years	384	9052	0	None	None/Unknown	No/Unknown	Yes	Married (including common law)	$70,000 - $74,999	Counties in metropolitan areas ge 1 million pop
Positive histology	1	Dead	Dead (attributable to this cancer dx)	Male	Other (American Indian/AK Native, Asian/Pacific Islander)	66 years	384	9051	0	None	None/Unknown	No/Unknown	Yes	Married (including common law)	$50,000 - $54,999	Nonmetropolitan counties adjacent to a metropolitan area
Positive histology	2	Dead	Alive or dead of other cause	Male	White	64 years	384	9051	0	None	Beam radiation	No/Unknown	Yes	Married (including common law)	$70,000 - $74,999	Counties in metropolitan areas of 250,000 to 1 million pop
Positive histology	0	Dead	Dead (attributable to this cancer dx)	Male	White	86 years	349	9052	0	None	Beam radiation	No/Unknown	Yes	Married (including common law)	$55,000 - $59,999	Counties in metropolitan areas of lt 250 thousand pop
Positive histology	4	Dead	Alive or dead of other cause	Male	White	74 years	384	9053	0	None	None/Unknown	No/Unknown	No	Married (including common law)	$60,000 - $64,999	Counties in metropolitan areas ge 1 million pop
Positive histology	0	Dead	Dead (attributable to this cancer dx)	Female	White	71 years	384	9050	0	None	None/Unknown	No/Unknown	Yes	Married (including common law)	$70,000 - $74,999	Counties in metropolitan areas ge 1 million pop
Positive histology	10	Dead	Dead (attributable to this cancer dx)	Male	White	83 years	384	9050	0	None	None/Unknown	No/Unknown	Yes	Married (including common law)	$65,000 - $69,999	Counties in metropolitan areas ge 1 million pop
Unknown	0	Dead	Dead (attributable to this cancer dx)	Male	White	54 years	384	9050	0	None	None/Unknown	No/Unknown	Yes	Married (including common law)	$65,000 - $69,999	Counties in metropolitan areas ge 1 million pop
Positive histology	0	Dead	Dead (attributable to this cancer dx)	Male	White	90 years	384	9051	0	None	None/Unknown	No/Unknown	Yes	Widowed	$75,000+	Counties in metropolitan areas ge 1 million pop
Positive histology	11	Dead	Dead (attributable to this cancer dx)	Male	White	47 years	384	9052	0	None	Beam radiation	Yes	Yes	Unmarried or Domestic Partner	$75,000+	Counties in metropolitan areas ge 1 million pop
Positive histology	0	Dead	Dead (attributable to this cancer dx)	Female	Other (American Indian/AK Native, Asian/Pacific Islander)	75 years	384	9051	30	None	None/Unknown	No/Unknown	Yes	Married (including common law)	$75,000+	Counties in metropolitan areas ge 1 million pop
Positive exfoliative cytology, no positive histology	0	Dead	Dead (attributable to this cancer dx)	Male	White	76 years	343	9050	0	None	None/Unknown	No/Unknown	Yes	Married (including common law)	$60,000 - $64,999	Counties in metropolitan areas of 250,000 to 1 million pop
Positive histology	7	Dead	Dead (attributable to this cancer dx)	Female	White	67 years	384	9050	0	None	Beam radiation	Yes	Yes	Married (including common law)	$75,000+	Counties in metropolitan areas ge 1 million pop
Positive exfoliative cytology, no positive histology	0	Dead	Dead (attributable to this cancer dx)	Female	Other (American Indian/AK Native, Asian/Pacific Islander)	84 years	384	9050	0	None	None/Unknown	No/Unknown	Yes	Widowed	$75,000+	Counties in metropolitan areas ge 1 million pop
Positive microscopic confirm, method not specified	18	Dead	Dead (attributable to this cancer dx)	Male	White	73 years	349	9050	0	None	Beam radiation	Yes	Yes	Married (including common law)	$65,000 - $69,999	Counties in metropolitan areas of 250,000 to 1 million pop
Positive exfoliative cytology, no positive histology	6	Dead	Dead (attributable to this cancer dx)	Male	White	90 years	384	9050	0	None	Beam radiation	Yes	Yes	Married (including common law)	$75,000+	Counties in metropolitan areas ge 1 million pop
Positive histology	2	Dead	Dead (attributable to this cancer dx)	Male	White	66 years	384	9051	27	None	None/Unknown	Yes	No	Married (including common law)	$60,000 - $64,999	Counties in metropolitan areas ge 1 million pop
Positive histology	4	Dead	Dead (attributable to this cancer dx)	Male	White	81 years	384	9052	0	None	None/Unknown	Yes	No	Married (including common law)	$60,000 - $64,999	Counties in metropolitan areas ge 1 million pop
Positive histology	1	Dead	Dead (attributable to this cancer dx)	Female	Black	66 years	384	9052	0	None	None/Unknown	No/Unknown	No	Divorced	$60,000 - $64,999	Counties in metropolitan areas ge 1 million pop
Positive histology	7	Dead	Dead (attributable to this cancer dx)	Male	White	80 years	384	9050	0	None	Beam radiation	No/Unknown	No	Widowed	$65,000 - $69,999	Counties in metropolitan areas ge 1 million pop
Positive exfoliative cytology, no positive histology	6	Dead	Dead (attributable to this cancer dx)	Male	Black	49 years	349	9050	0	None	Refused (1988+)	No/Unknown	Yes	Single (never married)	$60,000 - $64,999	Counties in metropolitan areas ge 1 million pop
Positive histology	2	Dead	Dead (attributable to this cancer dx)	Male	White	42 years	384	9051	0	None	None/Unknown	Yes	Yes	Married (including common law)	$60,000 - $64,999	Counties in metropolitan areas ge 1 million pop
Positive histology	0	Dead	Dead (attributable to this cancer dx)	Female	White	83 years	384	9050	0	None	None/Unknown	No/Unknown	Yes	Unknown	$60,000 - $64,999	Counties in metropolitan areas ge 1 million pop
Positive histology	3	Dead	Dead (attributable to this cancer dx)	Female	White	52 years	349	9050	0	None	None/Unknown	Yes	Yes	Married (including common law)	$60,000 - $64,999	Counties in metropolitan areas ge 1 million pop
Positive histology	0	Dead	Dead (attributable to this cancer dx)	Male	Black	77 years	384	9050	0	None	None/Unknown	No/Unknown	Yes	Divorced	$60,000 - $64,999	Counties in metropolitan areas ge 1 million pop
Positive histology	1	Dead	Dead (attributable to this cancer dx)	Female	White	74 years	349	9050	0	None	None/Unknown	No/Unknown	Yes	Widowed	$60,000 - $64,999	Counties in metropolitan areas ge 1 million pop
Positive histology	3	Dead	Dead (attributable to this cancer dx)	Male	Other (American Indian/AK Native, Asian/Pacific Islander)	89 years	349	9051	0	None	Beam radiation	No/Unknown	Yes	Married (including common law)	$60,000 - $64,999	Counties in metropolitan areas ge 1 million pop
Positive exfoliative cytology, no positive histology	2	Dead	Dead (attributable to this cancer dx)	Male	White	76 years	349	9050	0	None	Beam radiation	Yes	Yes	Widowed	$60,000 - $64,999	Counties in metropolitan areas ge 1 million pop
Positive histology	0	Dead	Dead (attributable to this cancer dx)	Male	White	52 years	340	9050	0	None	Beam radiation	No/Unknown	Yes	Single (never married)	$60,000 - $64,999	Counties in metropolitan areas ge 1 million pop
Positive histology	7	Dead	Dead (attributable to this cancer dx)	Female	White	73 years	384	9052	0	None	None/Unknown	Yes	Yes	Single (never married)	$60,000 - $64,999	Counties in metropolitan areas ge 1 million pop
Positive histology	17	Dead	Dead (attributable to this cancer dx)	Male	White	64 years	384	9050	0	None	None/Unknown	Yes	Yes	Married (including common law)	$60,000 - $64,999	Counties in metropolitan areas ge 1 million pop
Positive histology	0	Dead	Dead (attributable to this cancer dx)	Female	White	86 years	384	9050	0	None	None/Unknown	No/Unknown	Yes	Widowed	$60,000 - $64,999	Counties in metropolitan areas ge 1 million pop
Positive histology	3	Dead	Alive or dead of other cause	Male	White	71 years	384	9051	30	None	None/Unknown	Yes	Yes	Married (including common law)	$60,000 - $64,999	Counties in metropolitan areas ge 1 million pop
Positive exfoliative cytology, no positive histology	0	Dead	Alive or dead of other cause	Male	White	61 years	384	9050	0	None	None/Unknown	No/Unknown	Yes	Single (never married)	$60,000 - $64,999	Counties in metropolitan areas ge 1 million pop
Positive histology	0	Dead	Dead (attributable to this cancer dx)	Male	White	66 years	384	9051	0	None	None/Unknown	No/Unknown	Yes	Separated	$60,000 - $64,999	Counties in metropolitan areas ge 1 million pop
Positive histology	11	Dead	Dead (attributable to this cancer dx)	Male	Other (American Indian/AK Native, Asian/Pacific Islander)	60 years	384	9050	0	None	Beam radiation	No/Unknown	Yes	Married (including common law)	$65,000 - $69,999	Counties in metropolitan areas ge 1 million pop
Positive histology	16	Dead	Dead (attributable to this cancer dx)	Male	White	57 years	384	9050	0	None	None/Unknown	Yes	Yes	Married (including common law)	$65,000 - $69,999	Counties in metropolitan areas ge 1 million pop
Positive histology	4	Dead	Dead (attributable to this cancer dx)	Male	White	82 years	384	9052	0	None	None/Unknown	Yes	Yes	Married (including common law)	$65,000 - $69,999	Counties in metropolitan areas ge 1 million pop
Positive histology	1	Dead	Dead (attributable to this cancer dx)	Male	White	77 years	384	9052	0	None	None/Unknown	No/Unknown	Yes	Married (including common law)	$65,000 - $69,999	Counties in metropolitan areas ge 1 million pop
Positive histology	26	Dead	Dead (attributable to this cancer dx)	Female	White	58 years	482	9051	0	None	None/Unknown	No/Unknown	Yes	Single (never married)	$65,000 - $69,999	Counties in metropolitan areas ge 1 million pop
Positive histology	1	Dead	Alive or dead of other cause	Female	White	69 years	384	9050	0	None	None/Unknown	No/Unknown	Yes	Widowed	$65,000 - $69,999	Counties in metropolitan areas ge 1 million pop
Positive histology	2	Dead	Dead (attributable to this cancer dx)	Male	White	76 years	384	9050	0	None	None/Unknown	Yes	Yes	Married (including common law)	$65,000 - $69,999	Counties in metropolitan areas ge 1 million pop
Positive histology	1	Dead	Dead (attributable to this cancer dx)	Male	White	74 years	384	9052	0	None	None/Unknown	No/Unknown	Yes	Married (including common law)	$65,000 - $69,999	Counties in metropolitan areas ge 1 million pop
Positive histology	2	Dead	Dead (attributable to this cancer dx)	Female	White	76 years	384	9053	27	None	None/Unknown	Yes	No	Married (including common law)	$65,000 - $69,999	Counties in metropolitan areas ge 1 million pop
Positive histology	8	Alive	Alive or dead of other cause	Female	White	61 years	384	9050	60	4 or more regional lymph nodes removed	Beam radiation	Yes	Yes	Married (including common law)	$65,000 - $69,999	Counties in metropolitan areas ge 1 million pop
Positive histology	2	Alive	Alive or dead of other cause	Male	White	76 years	384	9051	0	None	Beam radiation	No/Unknown	Yes	Married (including common law)	$65,000 - $69,999	Counties in metropolitan areas ge 1 million pop
Positive histology	9	Dead	Dead (attributable to this cancer dx)	Male	White	70 years	384	9052	0	None	Beam radiation	Yes	Yes	Divorced	$65,000 - $69,999	Counties in metropolitan areas ge 1 million pop
Positive histology	1	Alive	Alive or dead of other cause	Male	White	89 years	384	9050	0	None	None/Unknown	No/Unknown	No	Married (including common law)	$65,000 - $69,999	Counties in metropolitan areas ge 1 million pop
Positive histology	0	Dead	Dead (attributable to this cancer dx)	Male	White	87 years	384	9051	0	None	None/Unknown	No/Unknown	Yes	Married (including common law)	$65,000 - $69,999	Counties in metropolitan areas ge 1 million pop
Positive histology	1	Alive	Alive or dead of other cause	Male	White	74 years	481	9052	0	None	None/Unknown	Yes	Yes	Divorced	$65,000 - $69,999	Counties in metropolitan areas ge 1 million pop
Positive histology	5	Dead	Dead (attributable to this cancer dx)	Male	White	70 years	384	9052	0	None	None/Unknown	Yes	Yes	Married (including common law)	$50,000 - $54,999	Counties in metropolitan areas ge 1 million pop
Positive exfoliative cytology, no positive histology	3	Dead	Dead (attributable to this cancer dx)	Female	White	83 years	384	9050	0	None	Beam radiation	No/Unknown	No	Married (including common law)	$45,000 - $49,999	Counties in metropolitan areas of 250,000 to 1 million pop
Positive histology	4	Dead	Dead (attributable to this cancer dx)	Male	White	88 years	384	9051	0	None	None/Unknown	No/Unknown	No	Married (including common law)	$60,000 - $64,999	Counties in metropolitan areas ge 1 million pop
Clinical diagnosis only	1	Dead	Alive or dead of other cause	Male	White	91 years	384	9050	0	None	None/Unknown	No/Unknown	No	Single (never married)	$60,000 - $64,999	Counties in metropolitan areas ge 1 million pop
Positive histology	2	Dead	Dead (attributable to this cancer dx)	Male	White	86 years	384	9052	0	None	None/Unknown	No/Unknown	No	Single (never married)	$50,000 - $54,999	Counties in metropolitan areas of 250,000 to 1 million pop
Positive histology	3	Dead	Dead (attributable to this cancer dx)	Male	White	69 years	384	9050	0	None	Beam radiation	No/Unknown	No	Married (including common law)	$75,000+	Counties in metropolitan areas ge 1 million pop
Positive histology	22	Dead	Dead (attributable to this cancer dx)	Male	White	86 years	384	9052	30	None	None/Unknown	Yes	No	Widowed	$75,000+	Counties in metropolitan areas ge 1 million pop
Positive histology	7	Dead	Dead (attributable to this cancer dx)	Male	White	71 years	384	9052	0	None	None/Unknown	Yes	No	Single (never married)	$75,000+	Counties in metropolitan areas of lt 250 thousand pop
Positive histology	5	Dead	Dead (attributable to this cancer dx)	Male	White	83 years	384	9051	0	None	Beam radiation	No/Unknown	Yes	Divorced	$55,000 - $59,999	Counties in metropolitan areas ge 1 million pop
Positive histology	2	Dead	Dead (attributable to this cancer dx)	Male	White	85 years	384	9051	0	None	None/Unknown	No/Unknown	No	Married (including common law)	$45,000 - $49,999	Counties in metropolitan areas of lt 250 thousand pop
Positive exfoliative cytology, no positive histology	1	Dead	Dead (attributable to this cancer dx)	Male	White	73 years	384	9050	0	None	None/Unknown	No/Unknown	No	Widowed	$45,000 - $49,999	Counties in metropolitan areas of 250,000 to 1 million pop
Positive histology	7	Dead	Dead (attributable to this cancer dx)	Male	White	71 years	384	9050	0	None	Beam radiation	Yes	No	Married (including common law)	$50,000 - $54,999	Counties in metropolitan areas of lt 250 thousand pop
Positive histology	1	Dead	Dead (attributable to this cancer dx)	Male	White	77 years	384	9053	27	None	None/Unknown	Yes	No	Married (including common law)	$50,000 - $54,999	Counties in metropolitan areas of 250,000 to 1 million pop
Positive histology	9	Dead	Alive or dead of other cause	Male	White	79 years	384	9052	0	None	None/Unknown	No/Unknown	No	Divorced	$65,000 - $69,999	Counties in metropolitan areas ge 1 million pop
Positive histology	0	Dead	Dead (attributable to this cancer dx)	Male	White	70 years	343	9050	0	None	None/Unknown	Yes	No	Married (including common law)	$60,000 - $64,999	Nonmetropolitan counties adjacent to a metropolitan area
Positive histology	0	Dead	Dead (attributable to this cancer dx)	Male	White	67 years	384	9051	0	None	None/Unknown	No/Unknown	No	Separated	$50,000 - $54,999	Counties in metropolitan areas of 250,000 to 1 million pop
Positive histology	1	Dead	Dead (attributable to this cancer dx)	Male	White	88 years	384	9050	0	None	Refused (1988+)	No/Unknown	Yes	Married (including common law)	$60,000 - $64,999	Counties in metropolitan areas ge 1 million pop
Positive histology	2	Dead	Dead (attributable to this cancer dx)	Female	White	63 years	384	9051	0	None	None/Unknown	Yes	Yes	Single (never married)	$65,000 - $69,999	Counties in metropolitan areas of 250,000 to 1 million pop
Positive histology	1	Dead	Dead (attributable to this cancer dx)	Male	White	85 years	384	9052	0	None	Beam radiation	No/Unknown	Yes	Widowed	$70,000 - $74,999	Counties in metropolitan areas ge 1 million pop
Positive histology	3	Dead	Dead (attributable to this cancer dx)	Male	White	82 years	384	9050	0	None	None/Unknown	No/Unknown	Yes	Single (never married)	$75,000+	Counties in metropolitan areas ge 1 million pop
Positive histology	3	Dead	Alive or dead of other cause	Male	White	73 years	388	9050	0	None	None/Unknown	No/Unknown	Yes	Married (including common law)	$60,000 - $64,999	Counties in metropolitan areas ge 1 million pop
Positive histology	9	Dead	Dead (attributable to this cancer dx)	Female	White	70 years	494	9051	26	None	None/Unknown	Yes	Yes	Married (including common law)	$50,000 - $54,999	Counties in metropolitan areas of 250,000 to 1 million pop
Positive histology	5	Dead	Dead (attributable to this cancer dx)	Male	White	72 years	384	9051	0	None	None/Unknown	Yes	Yes	Married (including common law)	$45,000 - $49,999	Nonmetropolitan counties adjacent to a metropolitan area
Positive histology	2	Dead	Dead (attributable to this cancer dx)	Male	White	57 years	384	9051	0	None	None/Unknown	Yes	Yes	Married (including common law)	$60,000 - $64,999	Counties in metropolitan areas ge 1 million pop
Positive histology	0	Dead	Dead (attributable to this cancer dx)	Male	White	66 years	343	9050	0	None	None/Unknown	Yes	Yes	Married (including common law)	$45,000 - $49,999	Counties in metropolitan areas of 250,000 to 1 million pop
Positive histology	4	Dead	Dead (attributable to this cancer dx)	Male	White	60 years	384	9053	0	None	None/Unknown	No/Unknown	Yes	Single (never married)	$60,000 - $64,999	Counties in metropolitan areas ge 1 million pop
Positive histology	2	Dead	Dead (attributable to this cancer dx)	Male	White	88 years	384	9050	0	None	Beam radiation	No/Unknown	Yes	Widowed	$65,000 - $69,999	Counties in metropolitan areas of 250,000 to 1 million pop
Radiography without microscopic confirm	0	Dead	Dead (attributable to this cancer dx)	Male	White	82 years	384	9050	0	None	None/Unknown	No/Unknown	Yes	Married (including common law)	$40,000 - $44,999	Nonmetropolitan counties adjacent to a metropolitan area
Radiography without microscopic confirm	0	Dead	Dead (attributable to this cancer dx)	Male	White	85 years	384	9050	0	None	None/Unknown	No/Unknown	Yes	Married (including common law)	$55,000 - $59,999	Counties in metropolitan areas of 250,000 to 1 million pop
Positive histology	2	Dead	Dead (attributable to this cancer dx)	Male	White	68 years	349	9052	0	None	Beam radiation	No/Unknown	Yes	Single (never married)	$65,000 - $69,999	Counties in metropolitan areas ge 1 million pop
Positive histology	2	Dead	Dead (attributable to this cancer dx)	Male	White	76 years	384	9050	0	None	None/Unknown	No/Unknown	Yes	Married (including common law)	$55,000 - $59,999	Counties in metropolitan areas ge 1 million pop
Positive histology	0	Dead	Dead (attributable to this cancer dx)	Male	White	68 years	384	9051	0	None	None/Unknown	No/Unknown	Yes	Married (including common law)	$45,000 - $49,999	Counties in metropolitan areas of 250,000 to 1 million pop
Positive histology	87	Alive	Alive or dead of other cause	Female	Other (American Indian/AK Native, Asian/Pacific Islander)	55 years	482	9052	60	None	None/Unknown	Yes	No	Married (including common law)	$60,000 - $64,999	Counties in metropolitan areas ge 1 million pop
Positive histology	4	Dead	Dead (attributable to this cancer dx)	Male	White	71 years	384	9052	27	None	Beam radiation	Yes	Yes	Married (including common law)	$75,000+	Counties in metropolitan areas ge 1 million pop
Positive histology	3	Dead	Dead (attributable to this cancer dx)	Male	Other (American Indian/AK Native, Asian/Pacific Islander)	57 years	384	9051	0	None	None/Unknown	No/Unknown	Yes	Married (including common law)	$60,000 - $64,999	Counties in metropolitan areas ge 1 million pop
Positive histology	7	Dead	Dead (attributable to this cancer dx)	Male	White	64 years	384	9050	0	None	None/Unknown	Yes	Yes	Married (including common law)	$55,000 - $59,999	Counties in metropolitan areas ge 1 million pop
Positive histology	1	Dead	Dead (attributable to this cancer dx)	Male	White	67 years	384	9050	0	None	None/Unknown	No/Unknown	Yes	Single (never married)	$55,000 - $59,999	Counties in metropolitan areas ge 1 million pop
Positive histology	2	Dead	Dead (attributable to this cancer dx)	Female	White	77 years	384	9051	0	None	Beam radiation	Yes	Yes	Married (including common law)	$60,000 - $64,999	Counties in metropolitan areas ge 1 million pop
Positive histology	11	Dead	Dead (attributable to this cancer dx)	Male	White	37 years	384	9053	0	None	None/Unknown	Yes	No	Single (never married)	$60,000 - $64,999	Counties in metropolitan areas ge 1 million pop
Positive histology	7	Dead	Dead (attributable to this cancer dx)	Male	White	64 years	384	9050	0	None	Beam radiation	No/Unknown	Yes	Unknown	$65,000 - $69,999	Counties in metropolitan areas ge 1 million pop
Positive histology	26	Alive	Alive or dead of other cause	Male	Other (American Indian/AK Native, Asian/Pacific Islander)	75 years	384	9050	0	None	None/Unknown	No/Unknown	No	Married (including common law)	$75,000+	Counties in metropolitan areas ge 1 million pop
Positive histology	15	Dead	Dead (attributable to this cancer dx)	Male	White	75 years	384	9052	30	4 or more regional lymph nodes removed	None/Unknown	No/Unknown	Yes	Married (including common law)	$65,000 - $69,999	Counties in metropolitan areas ge 1 million pop
Positive histology	2	Dead	Dead (attributable to this cancer dx)	Male	White	70 years	384	9050	0	None	Beam radiation	No/Unknown	Yes	Married (including common law)	$60,000 - $64,999	Counties in metropolitan areas ge 1 million pop
Positive histology	0	Dead	Alive or dead of other cause	Male	White	85 years	481	9050	0	None	None/Unknown	Yes	Yes	Married (including common law)	$70,000 - $74,999	Counties in metropolitan areas of 250,000 to 1 million pop
Positive histology	15	Dead	Dead (attributable to this cancer dx)	Male	White	61 years	384	9050	20	None	None/Unknown	Yes	Yes	Married (including common law)	$70,000 - $74,999	Counties in metropolitan areas ge 1 million pop
Radiography without microscopic confirm	1	Dead	Alive or dead of other cause	Male	White	63 years	384	9050	27	None	None/Unknown	No/Unknown	No	Single (never married)	$50,000 - $54,999	Counties in metropolitan areas of 250,000 to 1 million pop
Positive histology	2	Dead	Dead (attributable to this cancer dx)	Male	White	58 years	384	9052	0	None	None/Unknown	Yes	Yes	Married (including common law)	$75,000+	Counties in metropolitan areas of 250,000 to 1 million pop
Positive histology	10	Dead	Dead (attributable to this cancer dx)	Male	White	73 years	384	9050	0	None	Beam radiation	Yes	Yes	Divorced	$70,000 - $74,999	Counties in metropolitan areas ge 1 million pop
Positive histology	0	Dead	Dead (attributable to this cancer dx)	Male	Other (American Indian/AK Native, Asian/Pacific Islander)	72 years	384	9053	90	None	None/Unknown	No/Unknown	No	Widowed	$60,000 - $64,999	Counties in metropolitan areas ge 1 million pop
Positive histology	0	Dead	Dead (attributable to this cancer dx)	Male	White	76 years	384	9050	0	None	None/Unknown	No/Unknown	Yes	Single (never married)	$55,000 - $59,999	Counties in metropolitan areas ge 1 million pop
Positive histology	0	Dead	Dead (attributable to this cancer dx)	Male	White	73 years	384	9050	0	None	Beam radiation	No/Unknown	Yes	Married (including common law)	$50,000 - $54,999	Nonmetropolitan counties adjacent to a metropolitan area
Positive histology	15	Dead	Dead (attributable to this cancer dx)	Male	White	72 years	384	9052	0	None	Beam radiation	Yes	Yes	Divorced	$75,000+	Counties in metropolitan areas ge 1 million pop
Positive histology	8	Dead	Dead (attributable to this cancer dx)	Male	White	63 years	384	9052	0	None	Beam radiation	Yes	No	Married (including common law)	$60,000 - $64,999	Counties in metropolitan areas ge 1 million pop
Positive histology	0	Dead	Dead (attributable to this cancer dx)	Male	Other (American Indian/AK Native, Asian/Pacific Islander)	79 years	384	9050	0	None	None/Unknown	No/Unknown	Yes	Married (including common law)	$65,000 - $69,999	Counties in metropolitan areas ge 1 million pop
Positive histology	17	Dead	Dead (attributable to this cancer dx)	Female	White	70 years	384	9050	0	None	None/Unknown	Yes	Yes	Divorced	$75,000+	Counties in metropolitan areas ge 1 million pop
Positive exfoliative cytology, no positive histology	34	Dead	Dead (attributable to this cancer dx)	Male	White	62 years	384	9052	0	None	Beam radiation	Yes	Yes	Married (including common law)	$75,000+	Counties in metropolitan areas ge 1 million pop
Positive histology	14	Dead	Dead (attributable to this cancer dx)	Female	White	55 years	384	9052	0	None	None/Unknown	Yes	Yes	Married (including common law)	$75,000+	Counties in metropolitan areas ge 1 million pop
Positive histology	2	Dead	Dead (attributable to this cancer dx)	Male	White	63 years	384	9051	0	None	None/Unknown	No/Unknown	Yes	Single (never married)	$75,000+	Counties in metropolitan areas of lt 250 thousand pop
Positive exfoliative cytology, no positive histology	5	Dead	Dead (attributable to this cancer dx)	Male	White	80 years	384	9050	0	None	None/Unknown	Yes	Yes	Married (including common law)	$75,000+	Counties in metropolitan areas of 250,000 to 1 million pop
Positive histology	8	Dead	Dead (attributable to this cancer dx)	Male	White	75 years	384	9050	0	None	None/Unknown	Yes	Yes	Married (including common law)	$50,000 - $54,999	Counties in metropolitan areas of 250,000 to 1 million pop
Positive histology	0	Dead	Dead (attributable to this cancer dx)	Male	White	75 years	384	9050	0	None	None/Unknown	No/Unknown	Yes	Married (including common law)	$65,000 - $69,999	Counties in metropolitan areas ge 1 million pop
Positive histology	0	Dead	Dead (attributable to this cancer dx)	Male	White	79 years	384	9052	0	None	None/Unknown	No/Unknown	Yes	Married (including common law)	$75,000+	Counties in metropolitan areas ge 1 million pop
Positive histology	1	Dead	Dead (attributable to this cancer dx)	Male	White	64 years	384	9050	0	None	None/Unknown	No/Unknown	Yes	Single (never married)	$65,000 - $69,999	Counties in metropolitan areas ge 1 million pop
Positive histology	1	Dead	Dead (attributable to this cancer dx)	Male	White	74 years	384	9050	0	None	None/Unknown	No/Unknown	Yes	Married (including common law)	$75,000+	Counties in metropolitan areas of 250,000 to 1 million pop
Positive exfoliative cytology, no positive histology	1	Dead	Dead (attributable to this cancer dx)	Male	Black	57 years	384	9052	0	None	Beam radiation	No/Unknown	Yes	Divorced	$75,000+	Counties in metropolitan areas ge 1 million pop
Positive histology	6	Dead	Dead (attributable to this cancer dx)	Male	Unknown	57 years	384	9053	0	None	None/Unknown	No/Unknown	Yes	Married (including common law)	$65,000 - $69,999	Counties in metropolitan areas ge 1 million pop
Positive histology	12	Dead	Dead (attributable to this cancer dx)	Male	White	75 years	384	9052	0	None	Beam radiation	Yes	Yes	Divorced	$50,000 - $54,999	Counties in metropolitan areas of 250,000 to 1 million pop
Positive histology	2	Dead	Dead (attributable to this cancer dx)	Male	White	72 years	384	9053	0	None	None/Unknown	No/Unknown	Yes	Married (including common law)	$60,000 - $64,999	Counties in metropolitan areas of 250,000 to 1 million pop
Positive histology	20	Alive	Alive or dead of other cause	Male	White	57 years	499	9050	0	None	Beam radiation	Yes	Yes	Single (never married)	$50,000 - $54,999	Counties in metropolitan areas of 250,000 to 1 million pop
Positive histology	6	Dead	Dead (attributable to this cancer dx)	Male	White	83 years	384	9052	0	None	None/Unknown	Yes	Yes	Married (including common law)	$75,000+	Counties in metropolitan areas of 250,000 to 1 million pop
Positive histology	1	Dead	Dead (attributable to this cancer dx)	Male	White	73 years	341	9051	0	None	None/Unknown	No/Unknown	Yes	Married (including common law)	$60,000 - $64,999	Counties in metropolitan areas ge 1 million pop
Positive histology	4	Dead	Dead (attributable to this cancer dx)	Male	White	84 years	384	9050	30	None	None/Unknown	No/Unknown	Yes	Married (including common law)	$60,000 - $64,999	Counties in metropolitan areas ge 1 million pop
Positive exfoliative cytology, no positive histology	0	Dead	Dead (attributable to this cancer dx)	Female	White	77 years	341	9050	0	None	None/Unknown	No/Unknown	Yes	Widowed	$60,000 - $64,999	Counties in metropolitan areas ge 1 million pop
Positive histology	5	Dead	Dead (attributable to this cancer dx)	Male	White	50 years	384	9050	0	None	Beam radiation	Yes	Yes	Married (including common law)	$55,000 - $59,999	Counties in metropolitan areas of lt 250 thousand pop
Positive histology	6	Dead	Dead (attributable to this cancer dx)	Female	White	71 years	384	9051	0	None	None/Unknown	No/Unknown	Yes	Married (including common law)	$75,000+	Counties in metropolitan areas ge 1 million pop
Positive histology	0	Alive	Alive or dead of other cause	Male	White	61 years	384	9050	0	None	None/Unknown	No/Unknown	Yes	Divorced	$75,000+	Counties in metropolitan areas of 250,000 to 1 million pop
Positive histology	7	Dead	Dead (attributable to this cancer dx)	Male	White	82 years	341	9052	0	Biopsy or aspiration of regional lymph node, NOS	None/Unknown	Yes	No	Married (including common law)	$50,000 - $54,999	Counties in metropolitan areas ge 1 million pop
Positive histology	1	Dead	Dead (attributable to this cancer dx)	Male	White	75 years	384	9051	0	None	None/Unknown	No/Unknown	No	Widowed	$50,000 - $54,999	Counties in metropolitan areas of lt 250 thousand pop
Positive histology	3	Dead	Dead (attributable to this cancer dx)	Male	White	61 years	384	9050	0	None	Beam radiation	Yes	Yes	Married (including common law)	$50,000 - $54,999	Counties in metropolitan areas ge 1 million pop
Positive histology	9	Dead	Dead (attributable to this cancer dx)	Male	White	66 years	384	9050	0	None	None/Unknown	Yes	Yes	Married (including common law)	< $35,000	Nonmetropolitan counties not adjacent to a metropolitan area
Positive histology	2	Dead	Dead (attributable to this cancer dx)	Male	White	84 years	384	9050	0	None	None/Unknown	Yes	Yes	Widowed	$35,000 - $39,999	Nonmetropolitan counties not adjacent to a metropolitan area
Positive histology	6	Dead	Dead (attributable to this cancer dx)	Male	White	59 years	384	9052	0	None	Beam radiation	No/Unknown	No	Divorced	$45,000 - $49,999	Nonmetropolitan counties not adjacent to a metropolitan area
Positive histology	10	Dead	Dead (attributable to this cancer dx)	Male	White	64 years	341	9052	0	None	Beam radiation	Yes	Yes	Single (never married)	$45,000 - $49,999	Nonmetropolitan counties not adjacent to a metropolitan area
Positive histology	1	Dead	Alive or dead of other cause	Male	White	64 years	343	9050	21	Unknown or not applicable	Beam radiation	Yes	No	Married (including common law)	$65,000 - $69,999	Counties in metropolitan areas ge 1 million pop
Positive histology	1	Dead	Alive or dead of other cause	Female	White	62 years	384	9052	0	None	None/Unknown	Yes	Yes	Married (including common law)	< $35,000	Nonmetropolitan counties not adjacent to a metropolitan area
Positive histology	6	Dead	Dead (attributable to this cancer dx)	Male	White	85 years	384	9052	0	Biopsy or aspiration of regional lymph node, NOS	None/Unknown	No/Unknown	Yes	Married (including common law)	< $35,000	Nonmetropolitan counties not adjacent to a metropolitan area
Positive histology	2	Dead	Dead (attributable to this cancer dx)	Male	White	59 years	384	9051	0	None	None/Unknown	No/Unknown	Yes	Married (including common law)	$40,000 - $44,999	Counties in metropolitan areas of lt 250 thousand pop
Positive histology	9	Dead	Dead (attributable to this cancer dx)	Male	White	84 years	341	9051	0	None	None/Unknown	No/Unknown	Yes	Divorced	$45,000 - $49,999	Nonmetropolitan counties not adjacent to a metropolitan area
Positive histology	1	Dead	Dead (attributable to this cancer dx)	Male	White	80 years	384	9051	0	None	None/Unknown	Yes	Yes	Married (including common law)	$70,000 - $74,999	Counties in metropolitan areas ge 1 million pop
Positive histology	2	Dead	Dead (attributable to this cancer dx)	Male	White	85 years	384	9050	0	None	None/Unknown	Yes	Yes	Married (including common law)	$40,000 - $44,999	Nonmetropolitan counties adjacent to a metropolitan area
Positive histology	2	Dead	Dead (attributable to this cancer dx)	Male	White	83 years	384	9050	27	None	None/Unknown	No/Unknown	Yes	Widowed	$35,000 - $39,999	Nonmetropolitan counties adjacent to a metropolitan area
Positive histology	3	Dead	Dead (attributable to this cancer dx)	Male	White	71 years	384	9050	0	None	None/Unknown	Yes	Yes	Married (including common law)	$50,000 - $54,999	Counties in metropolitan areas of lt 250 thousand pop
Positive histology	0	Dead	Dead (attributable to this cancer dx)	Male	White	58 years	384	9050	0	Biopsy or aspiration of regional lymph node, NOS	None/Unknown	No/Unknown	Yes	Unknown	$35,000 - $39,999	Nonmetropolitan counties not adjacent to a metropolitan area
Positive histology	25	Dead	Dead (attributable to this cancer dx)	Male	White	78 years	384	9050	0	None	Beam radiation	Yes	Yes	Widowed	$45,000 - $49,999	Counties in metropolitan areas of 250,000 to 1 million pop
Positive histology	4	Dead	Dead (attributable to this cancer dx)	Male	White	76 years	384	9051	0	None	Beam radiation	Yes	Yes	Married (including common law)	$40,000 - $44,999	Nonmetropolitan counties adjacent to a metropolitan area
Positive histology	13	Dead	Dead (attributable to this cancer dx)	Male	White	68 years	384	9051	0	None	Beam radiation	No/Unknown	Yes	Married (including common law)	$55,000 - $59,999	Counties in metropolitan areas of 250,000 to 1 million pop
Positive histology	4	Dead	Dead (attributable to this cancer dx)	Male	White	57 years	384	9052	0	None	Beam radiation	No/Unknown	No	Divorced	$45,000 - $49,999	Counties in metropolitan areas of lt 250 thousand pop
Positive histology	7	Alive	Alive or dead of other cause	Male	Black	74 years	384	9052	0	None	None/Unknown	No/Unknown	No	Married (including common law)	$50,000 - $54,999	Counties in metropolitan areas ge 1 million pop
Positive histology	4	Dead	Dead (attributable to this cancer dx)	Male	White	71 years	384	9050	0	None	None/Unknown	No/Unknown	No	Married (including common law)	$75,000+	Counties in metropolitan areas of 250,000 to 1 million pop
Positive exfoliative cytology, no positive histology	0	Dead	Dead (attributable to this cancer dx)	Female	White	63 years	384	9050	0	None	None/Unknown	No/Unknown	No	Single (never married)	$45,000 - $49,999	Counties in metropolitan areas of 250,000 to 1 million pop
Positive histology	2	Dead	Dead (attributable to this cancer dx)	Male	White	77 years	384	9052	0	None	None/Unknown	No/Unknown	No	Divorced	$45,000 - $49,999	Nonmetropolitan counties adjacent to a metropolitan area
Positive histology	28	Dead	Dead (attributable to this cancer dx)	Male	White	70 years	384	9052	0	None	None/Unknown	Yes	No	Married (including common law)	$55,000 - $59,999	Counties in metropolitan areas of 250,000 to 1 million pop
Positive histology	5	Dead	Dead (attributable to this cancer dx)	Male	Black	52 years	384	9050	0	None	Beam radiation	Yes	Yes	Married (including common law)	$50,000 - $54,999	Counties in metropolitan areas ge 1 million pop
Positive histology	7	Dead	Dead (attributable to this cancer dx)	Female	White	60 years	349	9050	0	None	None/Unknown	Yes	Yes	Married (including common law)	$40,000 - $44,999	Counties in metropolitan areas of lt 250 thousand pop
Positive histology	4	Dead	Dead (attributable to this cancer dx)	Male	White	64 years	384	9052	0	None	None/Unknown	Yes	Yes	Single (never married)	$60,000 - $64,999	Counties in metropolitan areas ge 1 million pop
Positive histology	1	Dead	Alive or dead of other cause	Male	Black	68 years	384	9052	0	None	None/Unknown	No/Unknown	No	Married (including common law)	< $35,000	Nonmetropolitan counties adjacent to a metropolitan area
Positive histology	98	Alive	Alive or dead of other cause	Male	White	64 years	480	9052	0	None	None/Unknown	Yes	Yes	Married (including common law)	$50,000 - $54,999	Counties in metropolitan areas of lt 250 thousand pop
Positive histology	3	Dead	Dead (attributable to this cancer dx)	Male	White	59 years	384	9050	0	None	Beam radiation	Yes	Yes	Married (including common law)	$50,000 - $54,999	Counties in metropolitan areas of lt 250 thousand pop
Positive histology	0	Dead	Dead (attributable to this cancer dx)	Female	White	71 years	384	9052	0	None	None/Unknown	No/Unknown	No	Married (including common law)	$40,000 - $44,999	Counties in metropolitan areas of 250,000 to 1 million pop
Positive histology	2	Dead	Dead (attributable to this cancer dx)	Male	White	58 years	482	9052	50	1 to 3 regional lymph nodes removed	None/Unknown	Yes	Yes	Single (never married)	$40,000 - $44,999	Counties in metropolitan areas of lt 250 thousand pop
Positive histology	9	Dead	Dead (attributable to this cancer dx)	Male	White	82 years	384	9052	0	None	Beam radiation	Yes	Yes	Married (including common law)	$50,000 - $54,999	Counties in metropolitan areas ge 1 million pop
Positive histology	1	Dead	Dead (attributable to this cancer dx)	Male	Unknown	47 years	384	9052	0	None	None/Unknown	No/Unknown	Yes	Single (never married)	$35,000 - $39,999	Counties in metropolitan areas ge 1 million pop
Positive histology	6	Dead	Dead (attributable to this cancer dx)	Male	White	71 years	349	9050	0	None	None/Unknown	Yes	Yes	Married (including common law)	$45,000 - $49,999	Counties in metropolitan areas of lt 250 thousand pop
Positive histology	2	Dead	Dead (attributable to this cancer dx)	Male	White	59 years	384	9050	0	None	None/Unknown	No/Unknown	Yes	Married (including common law)	$40,000 - $44,999	Counties in metropolitan areas of 250,000 to 1 million pop
Positive histology	3	Dead	Dead (attributable to this cancer dx)	Male	White	69 years	384	9051	0	None	Beam radiation	No/Unknown	No	Married (including common law)	< $35,000	Nonmetropolitan counties adjacent to a metropolitan area
Positive histology	5	Dead	Dead (attributable to this cancer dx)	Male	White	85 years	341	9050	0	None	Beam radiation	No/Unknown	Yes	Widowed	$50,000 - $54,999	Counties in metropolitan areas of lt 250 thousand pop
Positive histology	5	Dead	Dead (attributable to this cancer dx)	Male	White	73 years	384	9050	0	None	None/Unknown	Yes	Yes	Married (including common law)	$50,000 - $54,999	Counties in metropolitan areas ge 1 million pop
Positive histology	1	Dead	Dead (attributable to this cancer dx)	Male	Black	56 years	384	9050	0	None	Beam radiation	Yes	Yes	Single (never married)	$40,000 - $44,999	Counties in metropolitan areas of lt 250 thousand pop
Positive histology	28	Dead	Dead (attributable to this cancer dx)	Male	White	81 years	384	9053	0	None	Beam radiation	Yes	Yes	Married (including common law)	$45,000 - $49,999	Counties in metropolitan areas of lt 250 thousand pop
Positive histology	1	Dead	Dead (attributable to this cancer dx)	Male	White	78 years	384	9051	0	None	None/Unknown	No/Unknown	Yes	Married (including common law)	$55,000 - $59,999	Counties in metropolitan areas ge 1 million pop
Positive histology	29	Alive	Alive or dead of other cause	Female	White	68 years	384	9050	0	None	Beam radiation	No/Unknown	Yes	Married (including common law)	$40,000 - $44,999	Nonmetropolitan counties adjacent to a metropolitan area
Positive exfoliative cytology, no positive histology	4	Dead	Dead (attributable to this cancer dx)	Male	White	71 years	384	9053	0	None	None/Unknown	No/Unknown	Yes	Married (including common law)	$50,000 - $54,999	Counties in metropolitan areas ge 1 million pop
Radiography without microscopic confirm	0	Dead	Dead (attributable to this cancer dx)	Male	Black	58 years	384	9050	0	None	None/Unknown	No/Unknown	Yes	Single (never married)	$50,000 - $54,999	Counties in metropolitan areas ge 1 million pop
Positive histology	1	Dead	Dead (attributable to this cancer dx)	Male	White	62 years	384	9050	0	None	None/Unknown	No/Unknown	Yes	Married (including common law)	$45,000 - $49,999	Counties in metropolitan areas of lt 250 thousand pop
Positive histology	6	Dead	Alive or dead of other cause	Male	White	71 years	384	9050	0	None	Beam radiation	Yes	No	Divorced	$45,000 - $49,999	Counties in metropolitan areas of lt 250 thousand pop
Positive histology	3	Dead	Dead (attributable to this cancer dx)	Male	White	83 years	384	9051	0	None	Beam radiation	No/Unknown	Yes	Married (including common law)	$40,000 - $44,999	Counties in metropolitan areas of lt 250 thousand pop
Positive histology	1	Dead	Dead (attributable to this cancer dx)	Male	White	54 years	384	9050	0	None	None/Unknown	No/Unknown	Yes	Divorced	< $35,000	Nonmetropolitan counties adjacent to a metropolitan area
Positive histology	2	Dead	Dead (attributable to this cancer dx)	Male	White	79 years	384	9050	0	None	None/Unknown	No/Unknown	Yes	Divorced	$65,000 - $69,999	Counties in metropolitan areas ge 1 million pop
Positive histology	2	Dead	Dead (attributable to this cancer dx)	Female	Black	53 years	384	9050	0	None	None/Unknown	No/Unknown	No	Single (never married)	$40,000 - $44,999	Counties in metropolitan areas ge 1 million pop
Positive histology	4	Dead	Dead (attributable to this cancer dx)	Male	White	73 years	384	9051	0	None	Beam radiation	Yes	Yes	Married (including common law)	$50,000 - $54,999	Counties in metropolitan areas ge 1 million pop
Radiography without microscopic confirm	1	Dead	Alive or dead of other cause	Male	Black	77 years	384	9050	0	None	None/Unknown	No/Unknown	Yes	Single (never married)	$40,000 - $44,999	Counties in metropolitan areas ge 1 million pop
Positive histology	8	Dead	Dead (attributable to this cancer dx)	Male	White	78 years	384	9052	0	None	Beam radiation	Yes	No	Married (including common law)	$75,000+	Counties in metropolitan areas ge 1 million pop
Positive histology	1	Dead	Dead (attributable to this cancer dx)	Male	White	79 years	384	9050	0	None	None/Unknown	No/Unknown	No	Widowed	$75,000+	Counties in metropolitan areas ge 1 million pop
Positive histology	2	Dead	Dead (attributable to this cancer dx)	Male	White	66 years	384	9053	50	None	None/Unknown	No/Unknown	No	Single (never married)	$55,000 - $59,999	Counties in metropolitan areas ge 1 million pop
Positive histology	0	Dead	Dead (attributable to this cancer dx)	Male	White	86 years	384	9051	0	None	None/Unknown	No/Unknown	No	Married (including common law)	$65,000 - $69,999	Counties in metropolitan areas ge 1 million pop
Positive exfoliative cytology, no positive histology	0	Dead	Alive or dead of other cause	Male	White	77 years	340	9050	0	None	Beam radiation	No/Unknown	No	Married (including common law)	$65,000 - $69,999	Counties in metropolitan areas ge 1 million pop
Positive histology	5	Dead	Dead (attributable to this cancer dx)	Female	White	80 years	384	9052	30	1 to 3 regional lymph nodes removed	Beam radiation	No/Unknown	No	Unknown	$75,000+	Counties in metropolitan areas ge 1 million pop
Positive histology	3	Dead	Dead (attributable to this cancer dx)	Male	White	74 years	384	9053	0	None	None/Unknown	Yes	No	Married (including common law)	$65,000 - $69,999	Counties in metropolitan areas ge 1 million pop
Positive histology	7	Dead	Dead (attributable to this cancer dx)	Female	White	77 years	384	9053	0	None	Beam radiation	Yes	Yes	Married (including common law)	$75,000+	Counties in metropolitan areas ge 1 million pop
Positive histology	6	Dead	Dead (attributable to this cancer dx)	Male	White	66 years	384	9052	0	None	Beam radiation	No/Unknown	Yes	Divorced	$65,000 - $69,999	Counties in metropolitan areas ge 1 million pop
Positive histology	2	Dead	Dead (attributable to this cancer dx)	Male	White	76 years	384	9050	30	None	None/Unknown	No/Unknown	Yes	Married (including common law)	$75,000+	Counties in metropolitan areas ge 1 million pop
Positive histology	4	Dead	Dead (attributable to this cancer dx)	Male	White	80 years	384	9051	20	None	None/Unknown	Yes	No	Married (including common law)	$75,000+	Counties in metropolitan areas ge 1 million pop
Positive histology	1	Dead	Dead (attributable to this cancer dx)	Male	White	78 years	384	9050	0	None	Beam radiation	No/Unknown	Yes	Married (including common law)	$65,000 - $69,999	Counties in metropolitan areas ge 1 million pop
Radiography without microscopic confirm	0	Dead	Dead (attributable to this cancer dx)	Male	White	84 years	384	9050	0	None	None/Unknown	No/Unknown	Yes	Unknown	$65,000 - $69,999	Counties in metropolitan areas ge 1 million pop
Positive histology	0	Dead	Dead (attributable to this cancer dx)	Male	White	75 years	384	9050	0	None	None/Unknown	No/Unknown	Yes	Unknown	$75,000+	Counties in metropolitan areas of 250,000 to 1 million pop
Positive histology	72	Dead	Alive or dead of other cause	Male	White	63 years	343	9051	33	1 to 3 regional lymph nodes removed	None/Unknown	No/Unknown	Yes	Married (including common law)	$75,000+	Counties in metropolitan areas ge 1 million pop
Positive histology	10	Dead	Dead (attributable to this cancer dx)	Male	White	72 years	493	9051	30	4 or more regional lymph nodes removed	None/Unknown	Yes	Yes	Divorced	$75,000+	Counties in metropolitan areas ge 1 million pop
Positive histology	4	Alive	Alive or dead of other cause	Male	White	65 years	384	9052	0	None	None/Unknown	Yes	Yes	Married (including common law)	$75,000+	Counties in metropolitan areas of 250,000 to 1 million pop
Positive histology	1	Dead	Dead (attributable to this cancer dx)	Female	White	60 years	384	9050	0	None	None/Unknown	Yes	Yes	Widowed	$60,000 - $64,999	Counties in metropolitan areas ge 1 million pop
Positive histology	2	Dead	Dead (attributable to this cancer dx)	Male	White	66 years	384	9052	0	None	None/Unknown	No/Unknown	Yes	Married (including common law)	$75,000+	Counties in metropolitan areas ge 1 million pop
Positive exfoliative cytology, no positive histology	3	Dead	Dead (attributable to this cancer dx)	Female	White	71 years	384	9050	0	None	None/Unknown	Yes	Yes	Widowed	$75,000+	Counties in metropolitan areas of 250,000 to 1 million pop
Positive histology	2	Dead	Dead (attributable to this cancer dx)	Male	Black	66 years	384	9051	0	None	None/Unknown	No/Unknown	Yes	Single (never married)	$65,000 - $69,999	Counties in metropolitan areas ge 1 million pop
Positive histology	7	Dead	Dead (attributable to this cancer dx)	Male	White	66 years	388	9050	0	None	None/Unknown	No/Unknown	Yes	Single (never married)	$70,000 - $74,999	Counties in metropolitan areas ge 1 million pop
Positive histology	2	Dead	Dead (attributable to this cancer dx)	Male	White	79 years	384	9051	0	None	None/Unknown	No/Unknown	Yes	Married (including common law)	$75,000+	Counties in metropolitan areas ge 1 million pop
Positive histology	7	Dead	Alive or dead of other cause	Female	White	76 years	384	9052	0	None	None/Unknown	Yes	Yes	Single (never married)	$65,000 - $69,999	Counties in metropolitan areas ge 1 million pop
Positive histology	6	Dead	Dead (attributable to this cancer dx)	Female	White	84 years	384	9050	0	None	None/Unknown	Yes	Yes	Married (including common law)	$75,000+	Counties in metropolitan areas ge 1 million pop
Positive histology	20	Dead	Dead (attributable to this cancer dx)	Male	White	68 years	384	9050	27	None	Beam radiation	Yes	Yes	Married (including common law)	$50,000 - $54,999	Counties in metropolitan areas of lt 250 thousand pop
Positive histology	1	Dead	Dead (attributable to this cancer dx)	Male	White	84 years	384	9050	0	None	None/Unknown	No/Unknown	No	Married (including common law)	$75,000+	Counties in metropolitan areas ge 1 million pop
Positive histology	3	Dead	Dead (attributable to this cancer dx)	Male	White	78 years	384	9051	0	None	None/Unknown	No/Unknown	Yes	Married (including common law)	$75,000+	Counties in metropolitan areas ge 1 million pop
Positive histology	1	Dead	Dead (attributable to this cancer dx)	Male	White	77 years	384	9053	22	None	None/Unknown	No/Unknown	Yes	Married (including common law)	$75,000+	Counties in metropolitan areas ge 1 million pop
Positive histology	3	Dead	Dead (attributable to this cancer dx)	Male	White	61 years	384	9052	0	None	None/Unknown	No/Unknown	Yes	Single (never married)	$65,000 - $69,999	Counties in metropolitan areas ge 1 million pop
Radiography without microscopic confirm	0	Dead	Dead (attributable to this cancer dx)	Male	White	87 years	384	9050	0	None	None/Unknown	No/Unknown	Yes	Widowed	$75,000+	Counties in metropolitan areas ge 1 million pop
Positive histology	29	Dead	Dead (attributable to this cancer dx)	Male	White	71 years	384	9052	0	None	Beam radiation	Yes	Yes	Widowed	$75,000+	Counties in metropolitan areas ge 1 million pop
Positive histology	8	Dead	Dead (attributable to this cancer dx)	Male	White	81 years	384	9052	0	None	None/Unknown	Yes	Yes	Married (including common law)	$75,000+	Counties in metropolitan areas ge 1 million pop
Positive histology	1	Dead	Dead (attributable to this cancer dx)	Male	White	83 years	349	9050	0	None	Beam radiation	No/Unknown	Yes	Married (including common law)	$75,000+	Counties in metropolitan areas ge 1 million pop
Positive histology	2	Dead	Alive or dead of other cause	Female	White	79 years	384	9051	30	None	None/Unknown	Yes	No	Widowed	$75,000+	Counties in metropolitan areas ge 1 million pop
Positive exfoliative cytology, no positive histology	17	Dead	Dead (attributable to this cancer dx)	Female	White	72 years	384	9050	0	None	None/Unknown	Yes	Yes	Married (including common law)	$75,000+	Counties in metropolitan areas of 250,000 to 1 million pop
Positive histology	6	Dead	Dead (attributable to this cancer dx)	Female	White	63 years	384	9051	26	None	None/Unknown	Yes	Yes	Single (never married)	$75,000+	Counties in metropolitan areas ge 1 million pop
Positive histology	6	Dead	Dead (attributable to this cancer dx)	Male	White	76 years	384	9050	0	None	None/Unknown	No/Unknown	Yes	Married (including common law)	$65,000 - $69,999	Counties in metropolitan areas ge 1 million pop
Positive histology	3	Dead	Dead (attributable to this cancer dx)	Male	White	73 years	384	9052	0	None	None/Unknown	Yes	Yes	Married (including common law)	$65,000 - $69,999	Counties in metropolitan areas ge 1 million pop
Positive histology	1	Dead	Dead (attributable to this cancer dx)	Female	White	97 years	384	9050	0	None	None/Unknown	No/Unknown	Yes	Widowed	$75,000+	Counties in metropolitan areas ge 1 million pop
Positive histology	3	Dead	Dead (attributable to this cancer dx)	Female	White	60 years	384	9051	0	None	None/Unknown	Yes	No	Married (including common law)	$65,000 - $69,999	Counties in metropolitan areas ge 1 million pop
Positive histology	9	Dead	Dead (attributable to this cancer dx)	Male	White	69 years	384	9051	0	None	None/Unknown	Yes	Yes	Married (including common law)	$65,000 - $69,999	Counties in metropolitan areas ge 1 million pop
Positive histology	28	Dead	Dead (attributable to this cancer dx)	Female	White	73 years	384	9052	27	None	None/Unknown	Yes	Yes	Married (including common law)	$75,000+	Counties in metropolitan areas ge 1 million pop
Positive histology	1	Dead	Dead (attributable to this cancer dx)	Male	White	74 years	384	9050	0	None	None/Unknown	No/Unknown	Yes	Married (including common law)	$75,000+	Counties in metropolitan areas ge 1 million pop
Positive histology	2	Dead	Dead (attributable to this cancer dx)	Male	White	83 years	384	9050	0	None	None/Unknown	No/Unknown	Yes	Married (including common law)	$60,000 - $64,999	Counties in metropolitan areas ge 1 million pop
Positive histology	5	Dead	Dead (attributable to this cancer dx)	Male	White	82 years	384	9051	0	None	None/Unknown	No/Unknown	No	Married (including common law)	$75,000+	Counties in metropolitan areas ge 1 million pop
Positive exfoliative cytology, no positive histology	40	Alive	Alive or dead of other cause	Female	White	63 years	384	9050	0	None	None/Unknown	Yes	Yes	Widowed	$75,000+	Counties in metropolitan areas ge 1 million pop
Positive histology	7	Dead	Dead (attributable to this cancer dx)	Male	White	64 years	384	9051	0	None	None/Unknown	Yes	Yes	Married (including common law)	$65,000 - $69,999	Counties in metropolitan areas ge 1 million pop
Positive exfoliative cytology, no positive histology	5	Dead	Alive or dead of other cause	Male	White	64 years	384	9052	0	None	None/Unknown	Yes	Yes	Married (including common law)	$75,000+	Counties in metropolitan areas ge 1 million pop
Positive histology	5	Dead	Dead (attributable to this cancer dx)	Male	White	89 years	384	9051	30	None	Beam radiation	Yes	Yes	Married (including common law)	$75,000+	Counties in metropolitan areas ge 1 million pop
Clinical diagnosis only	1	Dead	Dead (attributable to this cancer dx)	Male	White	88 years	384	9050	0	None	None/Unknown	No/Unknown	Yes	Single (never married)	$75,000+	Counties in metropolitan areas ge 1 million pop
Positive histology	1	Dead	Dead (attributable to this cancer dx)	Male	White	56 years	384	9050	0	None	None/Unknown	Yes	No	Married (including common law)	$60,000 - $64,999	Counties in metropolitan areas of 250,000 to 1 million pop
Positive histology	3	Dead	Dead (attributable to this cancer dx)	Male	White	54 years	384	9052	0	Biopsy or aspiration of regional lymph node, NOS	Beam radiation	Yes	Yes	Married (including common law)	$75,000+	Counties in metropolitan areas ge 1 million pop
Positive histology	13	Dead	Dead (attributable to this cancer dx)	Male	White	53 years	384	9052	0	None	Beam radiation	Yes	Yes	Married (including common law)	$75,000+	Counties in metropolitan areas ge 1 million pop
Positive histology	3	Dead	Dead (attributable to this cancer dx)	Male	White	84 years	384	9052	0	None	None/Unknown	Yes	Yes	Married (including common law)	$65,000 - $69,999	Counties in metropolitan areas of lt 250 thousand pop
Positive histology	2	Dead	Dead (attributable to this cancer dx)	Female	White	37 years	384	9050	0	None	None/Unknown	Yes	Yes	Married (including common law)	$65,000 - $69,999	Counties in metropolitan areas ge 1 million pop
Radiography without microscopic confirm	6	Dead	Alive or dead of other cause	Male	Other (American Indian/AK Native, Asian/Pacific Islander)	85 years	349	9050	0	None	None/Unknown	No/Unknown	Yes	Married (including common law)	$65,000 - $69,999	Counties in metropolitan areas ge 1 million pop
Positive histology	2	Alive	Alive or dead of other cause	Male	White	71 years	384	9053	0	None	Beam radiation	Yes	Yes	Married (including common law)	$75,000+	Counties in metropolitan areas ge 1 million pop
Positive exfoliative cytology, no positive histology	1	Dead	Alive or dead of other cause	Male	White	87 years	384	9050	0	None	None/Unknown	No/Unknown	No	Divorced	$35,000 - $39,999	Counties in metropolitan areas of lt 250 thousand pop
Positive histology	7	Dead	Dead (attributable to this cancer dx)	Male	White	72 years	493	9051	30	None	Beam radiation	No/Unknown	Yes	Married (including common law)	$55,000 - $59,999	Counties in metropolitan areas ge 1 million pop
Positive histology	2	Dead	Dead (attributable to this cancer dx)	Male	Black	68 years	384	9051	0	None	Beam radiation	No/Unknown	Yes	Single (never married)	$45,000 - $49,999	Counties in metropolitan areas ge 1 million pop
Positive histology	0	Dead	Dead (attributable to this cancer dx)	Male	White	70 years	384	9050	0	None	Beam radiation	No/Unknown	No	Widowed	$40,000 - $44,999	Counties in metropolitan areas of 250,000 to 1 million pop
Positive histology	4	Dead	Dead (attributable to this cancer dx)	Female	White	58 years	384	9050	0	None	Beam radiation	Yes	Yes	Married (including common law)	$35,000 - $39,999	Counties in metropolitan areas of lt 250 thousand pop
Positive histology	2	Dead	Dead (attributable to this cancer dx)	Male	Black	49 years	384	9052	0	None	None/Unknown	Yes	Yes	Married (including common law)	$50,000 - $54,999	Counties in metropolitan areas ge 1 million pop
Positive histology	2	Dead	Alive or dead of other cause	Male	White	83 years	384	9050	0	None	None/Unknown	No/Unknown	Yes	Separated	< $35,000	Nonmetropolitan counties adjacent to a metropolitan area
Unknown	3	Dead	Dead (attributable to this cancer dx)	Male	White	73 years	384	9052	0	None	None/Unknown	No/Unknown	Yes	Married (including common law)	$55,000 - $59,999	Nonmetropolitan counties adjacent to a metropolitan area
Positive histology	5	Dead	Dead (attributable to this cancer dx)	Female	Black	86 years	343	9050	0	None	Beam radiation	Yes	Yes	Married (including common law)	$40,000 - $44,999	Nonmetropolitan counties not adjacent to a metropolitan area
Positive histology	2	Dead	Dead (attributable to this cancer dx)	Male	White	72 years	384	9051	0	4 or more regional lymph nodes removed	None/Unknown	No/Unknown	Yes	Married (including common law)	$65,000 - $69,999	Counties in metropolitan areas ge 1 million pop
Positive histology	12	Dead	Dead (attributable to this cancer dx)	Male	White	60 years	384	9052	0	None	None/Unknown	Yes	Yes	Married (including common law)	$50,000 - $54,999	Counties in metropolitan areas of lt 250 thousand pop
Positive histology	3	Dead	Dead (attributable to this cancer dx)	Female	White	84 years	384	9053	0	None	None/Unknown	Yes	Yes	Widowed	$75,000+	Counties in metropolitan areas ge 1 million pop
Positive histology	1	Dead	Dead (attributable to this cancer dx)	Male	White	68 years	384	9051	0	None	None/Unknown	Yes	Yes	Married (including common law)	$75,000+	Counties in metropolitan areas ge 1 million pop
Positive exfoliative cytology, no positive histology	8	Dead	Dead (attributable to this cancer dx)	Female	White	84 years	384	9050	0	None	Refused (1988+)	No/Unknown	Yes	Unknown	$60,000 - $64,999	Counties in metropolitan areas ge 1 million pop
Positive histology	19	Alive	Alive or dead of other cause	Male	White	77 years	384	9051	0	None	None/Unknown	Yes	Yes	Widowed	$40,000 - $44,999	Counties in metropolitan areas of lt 250 thousand pop
Radiography without microscopic confirm	0	Dead	Dead (attributable to this cancer dx)	Male	White	85 years	384	9050	0	None	None/Unknown	No/Unknown	Yes	Married (including common law)	$55,000 - $59,999	Counties in metropolitan areas of 250,000 to 1 million pop

## Sheet: cohort2
Diagnostic_confirmation	Survival_months	Vital_status	Bone_Metastasis	Liver_Metastasis	Lung_Metastasis	Brain_Metastasis
Positive exfoliative cytology, no positive histology	9	Dead	No	No	No	No
Positive histology	4	Dead	No	No	No	No
Positive exfoliative cytology, no positive histology	20	Dead	No	No	No	No
Positive histology	119	Alive	No	No	No	No
Positive histology	19	Dead	No	No	No	No
Positive histology	67	Dead	No	No	No	No
Positive exfoliative cytology, no positive histology	8	Dead	No	No	No	No
Positive histology	21	Alive	No	No	No	No
Positive histology	3	Dead	No	No	No	No
Positive histology	7	Alive	No	No	No	No
Positive histology	20	Dead	No	No	No	No
Positive histology	1	Alive	No	No	No	No
Positive histology	0	Dead	No	No	No	No
Positive histology	1	Dead	No	No	No	No
Radiography without microscopic confirm	1	Dead	No	No	No	No
Positive histology	12	Dead	No	Yes	No	No
Positive histology	36	Alive	No	No	No	No
Positive histology	2	Dead	No	No	No	No
Positive histology	3	Dead	No	No	No	No
Positive histology	20	Dead	No	No	No	No
Positive histology	5	Dead	No	No	No	No
Positive histology	17	Dead	No	No	No	No
Positive histology	19	Dead	No	No	No	No
Positive histology	6	Dead	No	No	Yes	No
Positive histology	11	Alive	No	No	No	No
Positive exfoliative cytology, no positive histology	1	Dead	No	No	No	No
Positive histology	12	Dead	No	Yes	No	No
Positive histology	32	Dead	No	No	No	No
Positive histology	2	Dead	No	No	No	No
Positive histology	1	Alive	No	No	No	No
Positive histology	1	Dead	No	No	No	No
Positive histology	8	Dead	No	No	No	No
Positive histology	5	Dead	No	No	No	No
Positive histology	2	Dead	No	Unknown	Unknown	No
Radiography without microscopic confirm	8	Dead	No	No	No	No
Positive histology	1	Dead	No	No	No	No
Positive exfoliative cytology, no positive histology	88	Alive	No	No	No	No
Positive exfoliative cytology, no positive histology	12	Dead	No	No	No	No
Positive histology	6	Dead	No	No	No	No
Positive histology	86	Dead	No	No	No	No
Positive histology	1	Dead	No	No	No	No
Positive histology	11	Dead	No	No	No	No
Positive histology	13	Alive	No	No	No	No
Positive histology	18	Dead	No	No	No	No
Positive histology	1	Dead	No	No	No	No
Positive exfoliative cytology, no positive histology	1	Dead	No	No	No	No
Positive histology	12	Dead	No	No	No	No
Positive exfoliative cytology, no positive histology	2	Dead	No	No	No	No
Positive histology	13	Dead	No	No	No	No
Positive histology	20	Alive	No	No	Yes	No
Positive histology	0	Dead	No	No	No	No
Positive histology	4	Dead	No	No	No	No
Positive exfoliative cytology, no positive histology	1	Dead	No	No	No	No
Positive histology	92	Alive	No	No	No	No
Positive histology	9	Dead	No	No	No	No
Positive histology	1	Dead	No	No	Unknown	No
Positive histology	2	Alive	No	No	No	No
Positive exfoliative cytology, no positive histology	8	Dead	No	No	No	No
Positive histology	21	Dead	No	No	No	No
Positive histology	0	Dead	Yes	No	No	No
Positive histology	9	Alive	No	No	No	No
Positive exfoliative cytology, no positive histology	16	Dead	No	No	No	No
Positive histology	18	Dead	No	Yes	No	No
Positive histology	10	Dead	Yes	No	No	No
Positive histology	14	Dead	No	No	No	No
Positive histology	33	Dead	No	No	Yes	No
Positive histology	5	Dead	No	No	No	No
Radiography without microscopic confirm	3	Dead	No	No	Yes	No
Positive histology	2	Dead	No	No	No	No
Positive histology	1	Dead	No	No	No	No
Positive histology	21	Dead	No	No	No	No
Positive histology	22	Alive	No	No	No	No
Positive histology	14	Dead	No	No	Yes	No
Positive histology	26	Dead	No	No	No	No
Positive histology	10	Dead	No	No	No	No
Positive histology	20	Dead	No	No	No	No
Positive exfoliative cytology, no positive histology	10	Alive	No	No	No	No
Positive histology	0	Dead	No	No	No	No
Positive histology	13	Dead	No	No	No	No
Positive histology	3	Dead	Yes	Yes	Yes	No
Positive histology	0	Dead	No	No	Unknown	No
Positive histology	39	Dead	No	No	No	No
Positive histology	3	Dead	No	No	No	No
Positive histology	6	Dead	No	No	No	No
Positive histology	1	Dead	No	No	No	No
Positive histology	8	Dead	No	No	No	No
Positive histology	32	Dead	No	No	No	No
Positive histology	30	Dead	No	No	No	No
Positive histology	26	Dead	No	No	No	No
Positive histology	5	Dead	No	No	No	No
Positive histology	14	Dead	No	No	No	No
Positive histology	22	Dead	No	No	No	No
Positive histology	0	Dead	No	No	No	No
Positive histology	1	Dead	No	No	No	No
Positive histology	1	Dead	No	No	No	No
Positive histology	18	Dead	Yes	Unknown	Yes	Unknown
Positive histology	7	Dead	No	No	No	No
Positive histology	2	Dead	No	No	No	No
Positive histology	3	Dead	No	No	No	No
Positive histology	2	Dead	No	No	No	No
Positive histology	1	Dead	No	No	No	No
Positive histology	2	Dead	No	No	No	No
Positive histology	21	Dead	No	No	No	No
Positive histology	3	Dead	No	No	No	No
Positive histology	6	Dead	No	No	No	No
Positive histology	12	Dead	No	No	No	No
Positive histology	4	Dead	No	No	No	No
Positive histology	2	Dead	No	No	No	No
Positive histology	1	Dead	Yes	Yes	Yes	No
Positive histology	10	Dead	No	No	No	No
Positive exfoliative cytology, no positive histology	1	Dead	No	No	No	No
Positive histology	6	Dead	No	No	No	No
Positive histology	5	Dead	No	No	No	No
Positive histology	63	Dead	No	No	No	No
Positive histology	5	Dead	No	No	No	No
Positive histology	30	Dead	No	No	No	No
Positive histology	7	Dead	No	No	No	No
Positive histology	1	Dead	No	No	No	No
Positive histology	25	Dead	No	No	No	No
Positive histology	4	Dead	No	No	No	No
Positive histology	4	Dead	No	No	No	No
Positive histology	0	Dead	No	No	No	No
Positive histology	29	Dead	No	No	No	No
Positive exfoliative cytology, no positive histology	1	Dead	Yes	No	No	No
Positive histology	0	Dead	No	No	No	No
Positive histology	3	Dead	No	No	No	No
Positive histology	38	Dead	No	No	No	No
Positive exfoliative cytology, no positive histology	96	Dead	No	No	No	No
Positive histology	24	Dead	No	No	No	No
Positive histology	4	Dead	No	No	No	No
Positive histology	10	Dead	No	No	No	No
Positive histology	7	Dead	No	No	No	No
Positive histology	15	Dead	No	No	No	No
Positive histology	12	Dead	No	No	No	No
Positive histology	1	Dead	Yes	No	Yes	No
Positive histology	2	Dead	No	No	No	No
Positive histology	0	Dead	No	No	No	No
Positive histology	43	Dead	No	No	No	No
Positive histology	45	Dead	No	No	No	No
Positive histology	29	Dead	No	No	No	No
Positive histology	8	Dead	No	No	No	No
Positive histology	7	Dead	No	No	No	No
Positive histology	7	Dead	No	No	No	No
Radiography without microscopic confirm	0	Dead	Yes	No	No	No
Positive histology	104	Alive	No	No	No	No
Positive histology	29	Dead	No	No	No	No
Positive histology	0	Dead	No	No	No	No
Positive histology	4	Dead	No	No	No	No
Positive histology	51	Dead	No	No	No	No
Positive histology	12	Dead	No	No	No	No
Positive exfoliative cytology, no positive histology	3	Dead	No	No	No	No
Positive exfoliative cytology, no positive histology	1	Dead	No	No	No	No
Positive histology	0	Dead	No	No	No	No
Positive histology	9	Dead	No	No	No	No
Positive histology	0	Dead	Yes	No	Yes	No
Positive histology	0	Dead	No	No	No	No
Positive histology	4	Dead	No	No	No	No
Radiography without microscopic confirm	3	Dead	No	No	No	No
Positive histology	19	Dead	No	No	No	No
Positive histology	27	Dead	No	No	No	No
Positive histology	113	Alive	No	No	No	No
Positive histology	9	Dead	No	No	No	No
Positive histology	12	Dead	No	No	No	No
Positive histology	23	Dead	No	No	No	No
Positive histology	11	Dead	No	No	No	No
Positive histology	1	Dead	No	No	No	No
Positive histology	18	Dead	No	No	No	No
Positive histology	9	Dead	No	No	No	No
Positive exfoliative cytology, no positive histology	23	Dead	No	No	Yes	No
Positive histology	13	Dead	No	No	No	No
Positive histology	18	Dead	No	No	No	No
Positive histology	25	Dead	No	No	No	No
Radiography without microscopic confirm	6	Dead	No	No	No	No
Positive histology	1	Dead	No	No	No	No
Positive exfoliative cytology, no positive histology	2	Dead	No	No	Yes	No
Positive histology	36	Dead	No	No	No	No
Positive histology	4	Dead	No	No	No	No
Positive histology	37	Dead	No	No	No	No
Positive histology	10	Dead	No	No	No	No
Positive histology	2	Dead	No	No	No	No
Positive histology	21	Dead	No	No	No	No
Positive exfoliative cytology, no positive histology	1	Dead	No	No	No	No
Positive histology	11	Dead	No	No	Unknown	No
Positive histology	29	Alive	No	No	No	No
Positive histology	5	Dead	No	No	No	No
Radiography without microscopic confirm	2	Dead	No	No	No	No
Positive histology	11	Dead	No	No	No	No
Positive histology	0	Dead	No	No	No	No
Positive histology	41	Dead	No	No	No	No
Positive histology	30	Dead	No	No	No	No
Positive histology	24	Dead	No	No	No	No
Positive histology	9	Dead	No	No	No	No
Positive histology	9	Dead	No	Yes	No	No
Positive histology	79	Alive	No	No	No	No
Positive histology	25	Dead	No	No	No	No
Positive histology	11	Dead	No	No	No	No
Positive exfoliative cytology, no positive histology	7	Dead	No	No	No	No
Positive histology	4	Dead	No	No	No	No
Positive histology	48	Dead	No	No	No	No
Positive histology	32	Dead	No	No	No	No
Positive histology	22	Dead	No	No	No	No
Positive histology	11	Dead	No	No	No	No
Positive histology	0	Dead	Yes	No	Yes	No
Clinical diagnosis only	5	Dead	No	No	No	No
Positive histology	68	Dead	No	No	No	No
Positive histology	8	Dead	No	No	Yes	No
Positive histology	2	Dead	No	No	No	No
Positive histology	0	Dead	No	No	No	No
Positive histology	3	Dead	No	No	No	No
Positive histology	20	Dead	No	No	No	No
Positive histology	12	Dead	No	No	No	No
Positive histology	22	Alive	No	No	No	No
Positive exfoliative cytology, no positive histology	0	Dead	No	No	No	No
Positive histology	8	Dead	No	No	Yes	No
Positive histology	3	Dead	No	No	No	No
Positive histology	10	Dead	No	No	No	No
Positive histology	7	Dead	No	No	No	No
Positive histology	7	Dead	No	No	No	No
Positive histology	59	Alive	No	No	No	No
Positive histology	0	Dead	No	No	No	No
Positive histology	8	Dead	No	No	No	No
Positive histology	6	Dead	No	No	No	No
Positive histology	40	Dead	No	No	No	No
Positive histology	8	Dead	No	No	No	No
Positive histology	1	Dead	No	No	Yes	No
Positive histology	4	Dead	No	No	No	No
Positive exfoliative cytology, no positive histology	0	Dead	No	No	No	No
Positive histology	14	Dead	No	No	No	No
Positive histology	5	Dead	No	No	No	No
Positive histology	55	Alive	No	No	No	No
Positive histology	68	Alive	No	No	No	No
Positive histology	6	Dead	No	No	No	No
Positive histology	19	Dead	No	No	No	No
Positive histology	11	Dead	No	No	No	No
Positive histology	14	Alive	No	No	No	No
Positive histology	1	Dead	No	No	Unknown	No
Positive histology	50	Dead	No	No	No	No
Positive exfoliative cytology, no positive histology	22	Dead	No	No	No	No
Positive histology	7	Dead	No	No	No	No
Positive histology	1	Dead	No	No	No	No
Positive histology	8	Dead	No	No	No	No
Positive histology	3	Dead	No	No	No	No
Positive histology	11	Dead	No	No	No	No
Positive histology	11	Dead	No	No	No	No
Positive laboratory test/marker study	12	Dead	No	No	No	No
Positive histology	16	Dead	No	No	No	No
Positive histology	52	Dead	No	No	No	No
Positive histology	0	Dead	No	No	No	No
Positive histology	7	Dead	Yes	No	No	No
Positive histology	60	Alive	No	No	No	No
Positive histology	25	Dead	No	No	No	No
Positive exfoliative cytology, no positive histology	15	Dead	No	No	No	No
Positive histology	22	Dead	No	No	No	No
Positive exfoliative cytology, no positive histology	5	Dead	No	No	No	No
Positive histology	0	Dead	No	No	No	No
Positive histology	12	Dead	No	No	Yes	No
Radiography without microscopic confirm	0	Dead	No	No	No	No
Positive histology	11	Dead	No	No	No	No
Positive histology	16	Dead	No	No	No	No
Positive histology	15	Dead	No	No	No	No
Positive histology	2	Dead	No	No	No	Yes
Positive exfoliative cytology, no positive histology	19	Dead	No	No	No	No
Positive histology	4	Dead	No	No	No	No
Positive histology	11	Dead	No	No	No	No
Positive exfoliative cytology, no positive histology	7	Dead	No	No	No	No
Positive exfoliative cytology, no positive histology	20	Dead	No	No	No	No
Positive histology	35	Dead	No	No	No	No
Positive histology	5	Dead	No	No	No	No
Positive histology	0	Dead	No	No	No	No
Positive histology	13	Dead	No	No	Yes	No
Positive histology	44	Alive	No	No	No	No
Positive histology	56	Alive	No	No	No	No
Positive histology	5	Dead	No	No	No	No
Positive histology	0	Dead	No	Yes	No	No
Positive histology	8	Dead	No	No	No	No
Positive histology	52	Dead	No	No	No	No
Positive histology	3	Dead	No	No	No	No
Positive histology	53	Alive	No	No	No	No
Positive histology	3	Dead	No	No	No	No
Positive histology	3	Dead	No	No	Yes	No
Positive histology	4	Dead	No	No	No	No
Positive histology	7	Dead	Yes	No	No	No
Positive histology	2	Dead	No	No	No	No
Positive histology	4	Dead	No	No	No	No
Positive histology	8	Dead	No	No	No	No
Positive histology	3	Dead	No	No	No	No
Positive histology	25	Dead	No	No	No	No
Radiography without microscopic confirm	50	Alive	No	No	No	No
Positive histology	Unknown	Dead	No	No	No	No
Positive histology	Unknown	Dead	No	No	No	No
Positive histology	2	Alive	No	No	No	No
Positive histology	12	Dead	No	Yes	No	No
Positive histology	11	Dead	No	No	No	No
Positive histology	37	Dead	No	No	No	No
Positive histology	42	Dead	No	No	No	No
Positive histology	8	Dead	No	No	No	No
Positive histology	5	Dead	No	No	No	No
Positive histology	19	Dead	No	No	No	No
Positive histology	26	Dead	No	No	No	No
Positive histology	45	Alive	No	No	Yes	No
Positive histology	42	Alive	No	No	No	No
Positive histology	44	Alive	No	No	No	No
Positive histology	4	Dead	Yes	No	No	No
Positive histology	19	Dead	No	No	No	No
Positive histology	3	Dead	No	No	No	No
Radiography without microscopic confirm	2	Dead	No	No	No	No
Positive histology	46	Alive	No	No	No	No
Positive histology	8	Dead	No	No	No	No
Positive histology	10	Dead	No	No	No	No
Positive histology	7	Dead	No	No	No	No
Positive histology	40	Alive	No	No	No	No
Positive histology	0	Alive	No	No	No	No
Positive histology	18	Dead	No	No	No	No
Positive histology	8	Dead	No	No	No	No
Positive histology	34	Dead	No	No	No	No
Positive histology	68	Alive	No	No	No	No
Positive histology	42	Alive	No	No	No	No
Positive histology	8	Dead	No	No	No	No
Positive histology	14	Dead	No	No	No	No
Positive histology	7	Dead	No	No	No	No
Positive histology	13	Dead	No	No	No	No
Positive exfoliative cytology, no positive histology	29	Dead	Yes	No	No	No
Positive exfoliative cytology, no positive histology	2	Dead	No	No	No	No
Positive histology	16	Dead	No	No	No	No
Positive histology	4	Dead	No	No	No	No
Positive histology	16	Dead	No	No	No	No
Positive histology	5	Dead	No	No	Yes	No
Positive histology	5	Dead	No	No	No	No
Positive histology	53	Alive	No	No	No	No
Positive histology	22	Alive	No	No	No	No
Positive histology	30	Alive	No	No	No	No
Positive histology	29	Alive	No	No	No	No
Positive histology	3	Dead	No	No	No	No
Positive histology	1	Dead	Yes	No	No	No
Positive histology	3	Dead	No	No	No	No
Positive histology	10	Dead	No	No	No	No
Positive histology	6	Dead	Yes	No	No	No
Positive histology	7	Dead	No	No	No	No
Positive histology	29	Alive	No	No	No	No
Positive histology	26	Alive	No	No	No	No
Positive exfoliative cytology, no positive histology	1	Dead	No	No	No	No
Positive histology	3	Dead	No	No	No	No
Positive histology	17	Dead	Yes	No	No	No
Positive histology	26	Alive	Yes	No	No	No
Positive histology	24	Dead	No	No	No	No
Positive histology	1	Dead	No	No	No	No
Positive histology	24	Dead	No	No	No	No
Positive histology	18	Dead	No	No	No	No
Positive histology	7	Alive	No	No	No	No
Positive histology	3	Dead	No	No	No	No
Positive histology	34	Alive	No	No	No	No
Positive histology	21	Dead	No	No	No	No
Positive histology	1	Dead	No	No	No	No
Radiography without microscopic confirm	3	Dead	No	Yes	No	No
Positive exfoliative cytology, no positive histology	11	Dead	No	No	No	No
Clinical diagnosis only	0	Dead	No	No	No	No
Clinical diagnosis only	2	Dead	No	No	No	No
Positive histology	13	Alive	No	No	No	No
Positive histology	4	Dead	Yes	No	No	No
Positive histology	2	Dead	No	No	No	No
Positive histology	22	Alive	No	No	No	No
Positive histology	0	Dead	No	No	No	No
Radiography without microscopic confirm	1	Dead	No	No	No	No
Positive histology	18	Alive	No	No	No	No
Positive histology	10	Alive	No	No	No	No
Positive histology	15	Alive	No	No	No	No
Positive histology	17	Alive	No	No	No	No
Positive histology	15	Alive	No	No	No	No
Positive histology	5	Dead	No	No	No	No
Positive histology	7	Alive	No	No	No	No
Positive histology	0	Dead	No	No	No	No
Positive histology	17	Alive	No	No	No	No
Positive histology	2	Dead	No	No	No	No
Positive histology	9	Dead	No	No	No	No
Positive histology	0	Dead	Yes	No	No	No
Positive histology	2	Dead	No	No	No	No
Positive histology	18	Alive	No	No	No	No
Positive histology	12	Dead	No	No	No	No
Positive histology	22	Alive	No	No	No	No
Positive histology	10	Alive	No	No	No	No
Positive histology	4	Dead	No	No	No	No
Positive histology	10	Dead	No	No	No	No
Positive histology	7	Alive	No	No	No	No
Positive histology	16	Alive	No	No	No	No
Positive histology	2	Alive	No	No	No	No
Positive histology	18	Alive	No	No	No	No
Positive histology	7	Dead	No	No	No	No
Positive histology	8	Dead	No	No	No	No
Positive histology	8	Alive	No	No	No	No
Positive histology	14	Alive	No	No	No	No
Positive exfoliative cytology, no positive histology	18	Alive	No	No	No	No
Positive histology	10	Alive	No	No	Unknown	No
Positive histology	0	Dead	No	No	Yes	No
Positive microscopic confirm, method not specified	4	Alive	No	No	No	No
Positive histology	3	Alive	No	No	No	No
Positive histology	9	Alive	No	No	No	No
Positive histology	6	Dead	Yes	No	No	No
Positive histology	1	Dead	No	No	Yes	No
Positive histology	2	Dead	No	No	Yes	No
Positive histology	5	Alive	No	No	No	No
Positive histology	2	Alive	No	No	No	No
Positive histology	0	Dead	No	No	No	No
Positive exfoliative cytology, no positive histology	0	Dead	No	No	Yes	No
Positive histology	5	Dead	No	No	No	No
Positive histology	0	Alive	No	No	No	No
Positive histology	4	Dead	No	No	No	No
Positive histology	2	Dead	Yes	No	No	No
Positive histology	7	Alive	No	No	No	No
Positive histology	2	Alive	No	No	No	No
Positive histology	7	Alive	No	No	No	No
Positive histology	4	Alive	No	Yes	No	No
Positive histology	0	Alive	No	No	No	No
Positive histology	10	Alive	No	No	No	No
Positive histology	4	Alive	No	No	No	No
Positive histology	0	Dead	Yes	Yes	Yes	No
Unknown	5	Alive	No	No	No	No
Positive histology	0	Alive	No	No	No	No
Positive exfoliative cytology, no positive histology	5	Dead	No	No	No	No
Positive histology	2	Dead	No	No	No	No
Positive histology	11	Alive	No	No	No	No
Positive histology	3	Alive	No	No	No	No
Radiography without microscopic confirm	3	Dead	No	No	No	No
Radiography without microscopic confirm	3	Dead	No	No	No	No
Positive histology	8	Dead	No	No	No	No
Positive histology	1	Dead	No	No	No	No
Positive histology	16	Alive	No	No	No	No
Positive histology	5	Dead	No	No	No	No
Positive histology	37	Dead	Yes	No	No	No
Positive histology	7	Dead	No	No	Yes	No
Positive histology	10	Dead	No	No	No	No
Positive histology	3	Dead	No	No	No	No
Positive histology	31	Dead	No	No	No	No
Positive histology	25	Dead	No	No	No	No
Positive histology	16	Dead	No	No	No	No
Positive exfoliative cytology, no positive histology	3	Dead	No	No	No	No
Positive histology	7	Dead	No	No	No	No
Positive histology	0	Dead	No	No	No	No
Positive histology	5	Dead	Yes	No	No	No
Positive histology	30	Dead	No	No	No	No
Positive histology	16	Dead	No	No	No	No
Positive histology	5	Alive	No	No	No	No
Positive histology	16	Dead	No	No	No	No
Positive histology	8	Dead	No	No	No	No
Positive histology	2	Dead	No	No	No	No
Positive histology	0	Dead	No	No	No	No
Positive histology	3	Dead	No	No	No	No
Positive histology	8	Alive	No	No	No	No
Positive histology	48	Alive	No	No	No	No
Positive exfoliative cytology, no positive histology	1	Dead	No	No	No	No
Positive histology	8	Dead	No	No	No	No
Positive histology	0	Dead	No	No	No	No
Positive histology	6	Alive	No	No	No	No
Positive histology	9	Dead	No	No	No	No
Positive histology	4	Dead	No	No	No	No
Positive histology	3	Dead	No	No	No	No
Positive histology	16	Dead	No	No	No	No
Positive histology	56	Alive	No	No	No	No
Positive histology	1	Dead	No	No	No	No
Positive histology	15	Dead	No	No	No	No
Positive histology	0	Dead	No	No	No	No
Positive histology	36	Dead	No	No	No	No
Positive exfoliative cytology, no positive histology	1	Dead	No	No	No	No
Positive histology	0	Dead	No	No	No	No
Positive histology	10	Dead	No	No	No	No
Positive histology	12	Dead	No	No	No	No
Positive histology	5	Dead	No	No	No	No
Positive histology	4	Dead	No	No	No	No
Positive histology	2	Dead	No	No	No	No
Positive histology	41	Dead	No	No	No	No
Positive histology	4	Dead	No	Yes	No	No
Positive histology	2	Dead	No	No	No	No
Positive histology	3	Alive	No	No	No	No
Positive histology	1	Dead	No	No	No	No
Positive histology	1	Dead	Yes	Yes	No	No
Positive exfoliative cytology, no positive histology	19	Dead	No	No	No	No
Positive histology	19	Dead	No	No	No	No
Positive histology	6	Dead	No	No	No	No
Positive histology	8	Dead	No	No	No	No
Positive histology	0	Dead	No	Yes	Yes	No
Positive histology	9	Alive	No	No	No	No
Positive histology	9	Dead	No	No	No	No
Positive histology	8	Dead	No	No	No	No
Positive histology	3	Alive	No	No	No	No
Positive histology	50	Dead	No	No	No	No
Positive histology	92	Alive	No	No	No	No
Positive histology	85	Alive	No	No	No	No
Positive histology	5	Dead	No	No	No	No
Positive histology	21	Dead	No	No	No	No
Positive histology	3	Dead	No	No	No	No
Positive histology	12	Dead	No	No	No	No
Positive histology	11	Dead	No	No	No	No
Positive histology	30	Dead	No	No	No	No
Positive histology	44	Dead	No	No	No	No
Positive histology	2	Dead	No	No	No	No
Positive histology	6	Dead	No	No	No	No
Positive histology	0	Dead	No	No	No	No
Positive histology	6	Dead	No	No	No	No
Positive histology	3	Dead	Yes	No	Yes	No
Positive histology	2	Dead	No	No	No	No
Positive histology	46	Dead	No	No	No	No
Positive histology	8	Dead	No	No	No	No
Positive exfoliative cytology, no positive histology	11	Dead	No	No	No	No
Positive histology	69	Dead	No	No	No	No
Positive histology	29	Dead	No	No	No	No
Positive histology	14	Dead	No	No	No	No
Positive histology	11	Dead	No	No	No	No
Positive histology	1	Dead	No	No	No	No
Positive histology	3	Dead	No	No	No	No
Positive histology	6	Dead	No	No	No	No
Positive histology	0	Dead	No	No	No	No
Positive histology	0	Dead	No	No	No	No
Positive histology	5	Dead	Yes	No	No	No
Positive histology	13	Dead	No	No	No	No
Positive histology	22	Dead	No	No	No	No
Positive exfoliative cytology, no positive histology	0	Dead	No	No	No	No
Positive histology	1	Dead	No	No	No	No
Positive histology	1	Dead	No	No	No	No
Positive exfoliative cytology, no positive histology	34	Dead	No	No	No	No
Positive histology	16	Dead	No	No	No	No
Positive histology	5	Dead	No	No	No	No
Positive histology	11	Dead	No	No	No	No
Positive histology	8	Dead	No	No	No	No
Positive histology	101	Alive	No	No	No	No
Positive histology	52	Dead	No	No	No	No
Positive histology	3	Dead	Yes	No	No	No
Positive histology	1	Dead	No	No	No	No
Positive histology	15	Dead	No	No	No	No
Positive histology	11	Dead	No	No	No	No
Positive histology	8	Dead	No	No	No	No
Positive histology	1	Dead	No	No	No	No
Positive histology	36	Dead	No	No	No	No
Positive exfoliative cytology, no positive histology	56	Dead	No	No	No	No
Positive histology	4	Dead	No	No	Yes	No
Positive histology	11	Dead	No	No	No	No
Positive histology	9	Dead	No	No	No	No
Positive histology	16	Dead	No	No	No	No
Positive histology	10	Dead	No	No	No	No
Positive histology	18	Dead	No	No	No	No
Positive histology	10	Dead	No	No	No	No
Positive histology	31	Dead	No	No	No	No
Positive histology	2	Dead	No	No	No	No
Positive histology	9	Dead	No	No	No	No
Positive histology	13	Dead	No	Yes	No	No
Positive histology	15	Dead	No	No	No	No
Positive histology	13	Dead	No	No	No	No
Positive histology	8	Dead	No	No	No	No
Positive histology	11	Dead	No	No	No	No
Positive histology	14	Dead	No	No	No	No
Positive histology	3	Dead	No	No	No	No
Positive histology	99	Alive	No	No	No	No
Positive histology	62	Dead	No	No	No	No
Positive histology	Unknown	Dead	Yes	Yes	Yes	No
Positive histology	10	Dead	No	No	No	No
Positive histology	62	Dead	No	No	No	No
Positive exfoliative cytology, no positive histology	11	Dead	No	No	No	No
Positive histology	5	Dead	No	No	No	No
Positive histology	21	Dead	No	No	No	No
Positive histology	7	Dead	Yes	No	No	No
Positive histology	17	Dead	No	No	No	No
Positive histology	21	Dead	No	No	No	No
Positive histology	5	Dead	No	No	No	No
Positive histology	3	Dead	No	No	No	No
Positive histology	5	Dead	No	No	No	No
Positive histology	38	Dead	No	No	Unknown	No
Positive histology	85	Alive	No	No	No	No
Positive histology	16	Dead	No	No	No	No
Positive histology	1	Dead	No	No	No	No
Positive histology	9	Dead	No	No	No	No
Positive histology	10	Dead	No	No	No	No
Positive histology	17	Dead	No	No	No	No
Positive histology	93	Alive	No	No	No	No
Positive histology	33	Dead	No	No	No	No
Positive histology	19	Dead	No	No	No	No
Positive histology	91	Dead	No	No	No	No
Positive histology	28	Dead	No	No	No	No
Positive histology	12	Dead	No	No	No	No
Positive histology	0	Dead	No	No	No	No
Positive histology	4	Dead	No	Yes	No	No
Positive histology	0	Dead	No	No	No	No
Positive histology	3	Dead	No	No	No	No
Positive histology	4	Dead	No	No	No	No
Positive histology	8	Dead	No	No	No	No
Positive histology	22	Dead	No	No	No	No
Positive histology	3	Dead	No	No	No	No
Positive histology	69	Dead	No	No	No	No
Positive histology	1	Dead	No	No	No	No
Positive exfoliative cytology, no positive histology	1	Dead	No	No	Yes	No
Positive histology	6	Dead	No	No	Yes	No
Unknown	9	Dead	No	No	No	No
Positive histology	0	Dead	No	No	Unknown	No
Positive histology	8	Dead	No	Yes	Unknown	Unknown
Positive histology	6	Dead	No	No	No	No
Positive histology	25	Dead	No	No	No	No
Positive histology	7	Dead	No	No	No	No
Positive histology	21	Dead	No	No	No	No
Positive histology	28	Dead	No	No	No	No
Positive histology	7	Dead	No	No	No	No
Positive histology	10	Dead	No	No	No	No
Positive histology	0	Dead	No	No	No	No
Positive histology	0	Alive	No	No	No	No
Positive histology	8	Dead	No	No	No	No
Positive histology	15	Dead	No	No	No	No
Positive histology	80	Alive	No	No	No	No
Positive histology	20	Dead	No	No	No	No
Positive histology	13	Dead	No	No	No	No
Positive histology	32	Dead	No	No	No	No
Positive histology	19	Dead	No	No	No	No
Positive histology	15	Dead	No	No	No	No
Positive histology	80	Alive	No	No	No	No
Positive histology	25	Dead	No	No	No	No
Positive histology	62	Dead	No	No	Yes	No
Positive histology	2	Dead	No	Yes	No	No
Positive histology	1	Dead	No	No	Yes	No
Positive histology	75	Alive	No	No	No	No
Positive histology	3	Dead	No	No	No	No
Positive histology	Unknown	Dead	No	Yes	Yes	No
Positive histology	7	Dead	No	No	No	No
Positive histology	9	Dead	No	No	No	No
Positive histology	7	Dead	No	No	No	No
Positive histology	10	Dead	No	No	No	No
Positive histology	7	Dead	No	No	No	No
Positive histology	2	Dead	No	No	No	No
Positive histology	20	Alive	No	No	No	No
Positive histology	10	Dead	No	No	Yes	No
Positive exfoliative cytology, no positive histology	44	Dead	No	No	No	No
Positive histology	1	Dead	No	No	No	No
Positive exfoliative cytology, no positive histology	6	Dead	No	No	No	No
Positive histology	27	Dead	No	No	No	No
Positive histology	6	Dead	No	No	No	No
Positive histology	54	Dead	No	No	No	No
Positive histology	17	Dead	Yes	No	No	No
Positive histology	42	Dead	No	Yes	Unknown	No
Positive histology	9	Dead	No	Unknown	Unknown	No
Positive histology	10	Dead	No	Yes	No	No
Positive histology	25	Dead	No	No	No	No
Positive exfoliative cytology, no positive histology	17	Dead	No	No	No	No
Positive histology	8	Dead	Yes	No	No	No
Positive histology	2	Dead	No	No	No	No
Positive histology	6	Dead	No	No	No	No
Positive histology	7	Dead	No	No	No	No
Positive histology	53	Dead	No	No	No	No
Positive histology	20	Dead	No	No	No	No
Positive histology	24	Dead	No	No	No	No
Positive histology	23	Dead	No	No	No	No
Positive histology	1	Dead	No	No	No	No
Positive histology	2	Dead	No	No	No	No
Positive histology	20	Dead	No	No	Yes	No
Positive histology	2	Dead	No	No	No	No
Radiography without microscopic confirm	0	Dead	No	No	No	No
Positive histology	2	Dead	No	No	No	No
Positive histology	12	Dead	No	No	No	No
Positive histology	35	Dead	No	No	No	No
Positive histology	17	Dead	No	No	No	No
Positive histology	25	Dead	No	No	No	No
Positive histology	9	Dead	No	No	No	No
Positive exfoliative cytology, no positive histology	2	Dead	No	No	No	No
Positive histology	2	Dead	No	No	No	No
Positive histology	3	Alive	No	No	No	No
Positive histology	7	Dead	No	No	No	No
Positive histology	1	Dead	No	No	Yes	No
Positive histology	16	Dead	No	No	No	No
Positive histology	9	Dead	No	No	No	No
Positive histology	6	Dead	No	No	No	No
Positive histology	21	Dead	No	No	No	No
Positive histology	0	Dead	No	No	No	No
Positive histology	9	Alive	No	No	No	No
Positive histology	20	Dead	No	No	No	No
Positive exfoliative cytology, no positive histology	15	Dead	Yes	Yes	Yes	No
Positive histology	29	Dead	No	No	No	No
Positive histology	16	Dead	No	No	No	No
Positive histology	6	Dead	No	No	No	No
Positive histology	15	Dead	No	No	No	No
Positive histology	11	Dead	No	No	Yes	No
Positive histology	9	Dead	No	No	No	No
Positive histology	32	Dead	No	No	No	No
Positive exfoliative cytology, no positive histology	1	Dead	No	No	No	No
Positive histology	13	Dead	No	No	Yes	No
Positive histology	10	Dead	No	No	No	No
Positive histology	13	Dead	Yes	No	No	No
Positive histology	9	Dead	Yes	No	No	No
Positive histology	15	Dead	No	No	No	No
Positive histology	13	Dead	No	No	No	No
Positive histology	9	Dead	No	No	No	No
Positive histology	4	Dead	No	No	No	No
Positive exfoliative cytology, no positive histology	15	Dead	No	No	No	No
Positive histology	14	Dead	No	No	No	No
Positive histology	0	Dead	No	No	No	No
Positive histology	0	Dead	No	No	No	No
Positive histology	2	Dead	Yes	No	No	No
Positive histology	15	Alive	Yes	No	No	No
Positive histology	45	Alive	No	No	No	No
Positive histology	3	Dead	No	No	No	No
Positive histology	24	Dead	No	No	No	No
Positive histology	17	Dead	No	No	No	No
Positive histology	1	Dead	No	No	No	No
Positive histology	26	Dead	No	No	No	No
Positive histology	7	Dead	No	No	No	No
Positive histology	5	Dead	No	No	No	No
Positive histology	39	Alive	No	No	No	No
Positive histology	5	Dead	Yes	No	Yes	No
Positive histology	3	Dead	No	No	No	No
Positive histology	39	Alive	No	No	No	No
Positive histology	0	Dead	No	No	Yes	No
Positive histology	6	Dead	No	No	No	No
Positive histology	16	Dead	No	No	No	No
Positive histology	0	Alive	No	No	No	No
Positive histology	8	Dead	No	No	No	No
Positive histology	6	Dead	No	No	No	No
Positive histology	1	Dead	No	No	No	No
Positive histology	0	Dead	No	No	No	No
Positive histology	16	Dead	No	No	No	No
Positive histology	0	Dead	No	No	Yes	No
Positive histology	2	Dead	No	No	No	No
Positive histology	36	Alive	No	No	No	No
Positive histology	49	Alive	No	No	No	No
Positive histology	4	Dead	No	No	No	No
Positive histology	6	Dead	No	No	No	No
Positive histology	8	Dead	No	No	No	No
Positive histology	30	Alive	No	No	No	No
Positive histology	36	Alive	No	No	No	No
Positive histology	29	Alive	No	No	No	No
Positive histology	20	Dead	No	No	No	No
Positive histology	7	Dead	No	Yes	No	No
Positive histology	1	Dead	No	No	No	No
Positive histology	2	Dead	Yes	No	No	No
Positive histology	6	Dead	No	No	No	No
Positive histology	1	Dead	No	No	No	No
Positive histology	14	Alive	No	No	No	No
Positive histology	0	Dead	No	Yes	No	No
Positive histology	6	Dead	No	No	No	No
Positive histology	0	Dead	No	Yes	Yes	No
Positive histology	17	Dead	No	No	Yes	No
Positive histology	28	Alive	No	No	No	No
Positive histology	33	Alive	No	No	Yes	No
Positive histology	6	Dead	No	No	Yes	No
Positive histology	15	Dead	No	No	No	No
Positive histology	2	Dead	No	No	No	No
Positive histology	6	Dead	No	No	No	No
Positive histology	24	Alive	No	No	No	No
Unknown	3	Dead	No	No	No	No
Positive histology	8	Dead	No	No	No	No
Positive histology	2	Dead	No	No	No	No
Positive histology	5	Dead	No	Yes	Yes	No
Positive histology	27	Dead	No	No	No	No
Positive histology	10	Dead	No	No	No	No
Positive histology	3	Dead	No	No	Yes	No
Positive histology	4	Dead	No	No	No	No
Positive histology	18	Dead	No	No	No	No
Positive histology	15	Alive	No	No	No	No
Positive histology	13	Alive	No	No	Yes	No
Positive histology	20	Alive	No	No	No	No
Positive histology	20	Alive	No	No	No	No
Positive histology	20	Dead	No	No	No	No
Positive histology	8	Dead	No	No	No	No
Positive histology	6	Dead	No	No	Yes	No
Positive histology	13	Dead	No	No	No	No
Positive histology	22	Alive	No	No	No	No
Positive histology	5	Dead	No	No	No	No
Positive histology	0	Dead	No	No	No	No
Positive histology	3	Dead	No	No	No	No
Positive histology	6	Dead	No	No	No	No
Positive histology	16	Alive	No	No	No	No
Positive exfoliative cytology, no positive histology	22	Alive	No	No	No	No
Positive histology	6	Dead	No	No	No	No
Positive histology	8	Alive	No	No	No	No
Positive histology	14	Dead	No	No	No	No
Positive histology	13	Dead	No	No	No	No
Positive histology	6	Dead	No	No	No	No
Positive histology	12	Alive	No	No	No	No
Positive histology	2	Dead	No	No	No	No
Positive histology	0	Dead	No	No	No	No
Positive histology	12	Dead	No	No	No	No
Positive histology	1	Dead	No	No	No	No
Positive histology	20	Alive	No	No	No	No
Positive histology	4	Dead	No	No	No	No
Positive histology	10	Dead	No	No	No	No
Radiography without microscopic confirm	9	Dead	No	No	No	No
Positive histology	11	Dead	No	No	No	No
Positive histology	16	Dead	No	No	No	No
Positive histology	10	Dead	No	No	No	No
Positive histology	14	Alive	No	No	No	No
Positive histology	13	Alive	No	No	No	No
Positive histology	1	Dead	No	Yes	No	No
Positive histology	7	Alive	No	No	No	No
Positive histology	5	Dead	No	No	No	No
Positive histology	1	Alive	No	No	No	No
Positive histology	11	Alive	No	No	No	No
Positive histology	0	Alive	No	No	No	No
Positive histology	1	Alive	No	No	No	No
Positive histology	3	Alive	No	No	No	No
Positive histology	1	Alive	No	No	No	No
Positive histology	1	Alive	No	No	No	No
Positive histology	0	Dead	No	No	No	No
Positive histology	1	Alive	No	No	No	No
Positive histology	2	Alive	No	No	No	No
Positive histology	8	Alive	No	No	No	No
Positive histology	1	Alive	No	No	No	No
Positive histology	4	Alive	No	No	No	No
Positive histology	4	Dead	No	No	No	No
Positive histology	1	Alive	No	No	No	No
Positive histology	13	Alive	No	No	No	No
Positive histology	1	Alive	No	No	No	No
Positive histology	10	Alive	No	No	No	No
Positive histology	1	Alive	No	Yes	No	No
Positive histology	6	Alive	Yes	No	No	No
Positive exfoliative cytology, no positive histology	4	Dead	No	No	No	No
Positive histology	7	Alive	No	No	No	No
Positive histology	6	Alive	No	No	No	No
Positive histology	2	Dead	No	No	No	No
Positive histology	6	Dead	No	No	No	No
Positive histology	2	Alive	No	No	No	No
Positive exfoliative cytology, no positive histology	4	Dead	No	No	No	No
Positive histology	5	Dead	No	No	No	No
Positive histology	1	Dead	No	No	No	No
Positive histology	12	Dead	No	No	No	No
Positive histology	0	Dead	No	No	No	No
Positive histology	12	Dead	No	No	No	No
Positive histology	2	Dead	Yes	Yes	No	Yes
Positive exfoliative cytology, no positive histology	7	Dead	No	No	No	No
Positive histology	25	Dead	No	No	No	No
Positive histology	3	Dead	No	No	No	No
Positive histology	2	Dead	No	No	No	No
Positive histology	41	Dead	No	No	No	No
Positive histology	0	Dead	Yes	Yes	No	No
Positive histology	7	Dead	No	No	No	No
Positive histology	22	Dead	No	No	No	No
Positive histology	15	Dead	No	No	No	No
Positive histology	4	Dead	No	No	No	No
Positive histology	5	Dead	Yes	No	Yes	No
Positive histology	14	Dead	No	No	No	No
Positive histology	5	Dead	No	No	No	No
Positive exfoliative cytology, no positive histology	1	Dead	No	No	No	No
Positive histology	55	Dead	No	No	No	No
Positive exfoliative cytology, no positive histology	2	Dead	No	No	No	No
Positive histology	81	Dead	No	No	No	No
Positive histology	103	Alive	No	No	No	No
Positive exfoliative cytology, no positive histology	6	Dead	No	No	No	No
Positive histology	18	Dead	No	No	No	No
Positive histology	55	Dead	No	No	No	No
Positive histology	26	Dead	No	No	No	No
Positive histology	6	Dead	Yes	No	No	No
Positive histology	12	Dead	No	No	No	No
Positive histology	32	Dead	No	No	No	No
Positive histology	41	Dead	No	No	No	No
Positive histology	13	Dead	No	No	No	No
Positive histology	1	Dead	No	No	Yes	No
Positive histology	80	Alive	No	Yes	No	No
Positive histology	1	Dead	No	No	Yes	No
Positive histology	12	Dead	No	No	No	No
Positive histology	5	Dead	No	No	No	No
Positive histology	3	Dead	No	No	No	No
Positive histology	2	Dead	Yes	No	No	No
Positive histology	0	Dead	No	No	No	No
Positive histology	2	Dead	No	No	No	No
Positive histology	10	Dead	No	No	No	No
Positive histology	0	Dead	No	No	No	No
Positive histology	59	Alive	No	No	No	No
Positive histology	12	Dead	No	No	No	No
Positive histology	19	Dead	No	Yes	No	No
Positive histology	9	Dead	No	No	No	No
Positive histology	23	Dead	Yes	Yes	Unknown	Unknown
Positive histology	5	Dead	No	No	No	No
Positive histology	8	Dead	No	No	No	No
Positive histology	0	Dead	No	No	No	No
Positive histology	9	Dead	No	No	No	No
Positive histology	0	Dead	No	No	No	No
Positive histology	3	Dead	Yes	No	No	No
Positive exfoliative cytology, no positive histology	33	Alive	No	No	No	No
Positive histology	4	Dead	No	No	No	No
Positive histology	18	Dead	No	No	No	No
Positive histology	2	Dead	No	No	No	No
Positive histology	4	Dead	Yes	No	Yes	No
Positive histology	3	Dead	Yes	Yes	Yes	No
Positive histology	2	Dead	Yes	No	No	No
Positive histology	18	Alive	No	No	No	No
Positive histology	10	Alive	No	No	No	No
Positive histology	1	Alive	No	No	No	No
Positive histology	4	Alive	No	No	No	No
Positive histology	1	Dead	No	No	Yes	No
Positive histology	3	Alive	No	No	No	No
Positive histology	53	Dead	No	No	No	No
Positive histology	1	Alive	No	No	No	No
Positive histology	18	Dead	Yes	No	No	No
Radiography without microscopic confirm	0	Dead	Yes	No	No	No
Positive histology	2	Dead	No	No	No	No
Positive histology	3	Dead	No	No	No	No
Positive histology	6	Dead	Yes	No	No	No
Positive exfoliative cytology, no positive histology	29	Dead	No	No	No	No
Positive histology	2	Dead	No	No	No	No
Positive histology	1	Alive	No	No	No	No
Positive histology	2	Dead	No	No	No	No
Positive histology	42	Alive	No	No	No	No
Positive histology	4	Dead	No	No	No	No
Positive histology	11	Dead	No	No	No	No
Positive histology	7	Dead	No	No	No	No
Positive histology	1	Dead	No	No	No	No
Positive histology	2	Dead	No	No	No	No
Positive histology	24	Dead	No	No	No	No
Positive histology	23	Alive	No	No	No	No
Positive histology	2	Dead	No	No	No	No
Positive histology	7	Dead	No	No	No	No
Positive histology	75	Alive	No	No	No	No
Positive exfoliative cytology, no positive histology	0	Dead	No	No	No	No
Positive histology	3	Dead	No	No	No	No
Positive histology	24	Dead	No	No	No	No
Positive histology	2	Dead	No	Yes	No	No
Positive exfoliative cytology, no positive histology	6	Dead	No	No	No	No
Positive histology	6	Dead	No	No	No	No
Positive histology	18	Dead	No	No	Yes	No
Positive histology	3	Dead	No	No	Yes	No
Positive histology	5	Dead	No	No	No	No
Positive histology	37	Alive	No	No	No	No
Positive histology	2	Dead	No	No	No	No
Positive histology	42	Dead	No	No	No	No
Positive histology	1	Dead	No	No	No	No
Positive histology	1	Dead	No	No	No	No
Positive histology	4	Dead	No	No	No	No
Positive histology	12	Dead	No	No	No	No
Positive histology	15	Dead	No	No	No	No
Positive histology	6	Dead	No	No	No	No
Positive histology	1	Dead	No	No	No	No
Positive histology	3	Dead	No	No	No	No
Positive histology	2	Dead	No	No	No	No
Positive histology	20	Dead	No	No	No	No
Positive histology	39	Alive	No	No	No	No
Positive exfoliative cytology, no positive histology	0	Dead	No	No	No	No
Positive histology	31	Alive	No	No	No	No
Positive histology	5	Dead	No	No	No	No
Positive histology	27	Dead	No	No	No	No
Positive histology	0	Dead	No	No	No	No
Positive histology	6	Dead	No	No	No	No
Positive histology	84	Alive	No	No	No	No
Positive histology	8	Dead	No	No	No	No
Positive histology	4	Dead	No	No	No	No
Positive histology	2	Dead	No	No	No	No
Positive histology	2	Dead	No	No	No	No
Positive histology	30	Alive	No	No	No	No
Positive histology	6	Dead	No	No	No	No
Positive histology	8	Dead	No	No	No	No
Positive histology	0	Dead	No	No	No	No
Positive histology	2	Dead	No	No	No	No
Positive histology	6	Dead	Yes	No	No	No
Positive histology	1	Dead	No	No	No	No
Positive histology	4	Dead	No	No	No	No
Positive exfoliative cytology, no positive histology	2	Dead	No	No	No	No
Positive histology	2	Dead	No	No	Yes	No
Positive exfoliative cytology, no positive histology	4	Dead	No	No	No	No
Positive histology	9	Dead	No	No	No	No
Positive histology	8	Dead	No	No	No	No
Positive histology	5	Dead	No	No	No	No
Positive histology	14	Dead	No	No	No	No
Positive histology	1	Dead	No	No	No	No
Positive histology	11	Dead	No	No	No	No
Positive histology	36	Dead	No	No	No	No
Positive histology	20	Dead	No	No	No	No
Positive histology	17	Dead	No	No	No	No
Positive histology	8	Dead	No	No	No	No
Positive histology	4	Dead	No	No	No	No
Positive histology	3	Dead	No	No	No	No
Positive exfoliative cytology, no positive histology	0	Dead	No	No	No	No
Positive histology	15	Dead	No	No	No	No
Positive histology	45	Dead	No	No	No	No
Positive histology	16	Dead	No	No	No	No
Positive histology	2	Dead	No	Unknown	Yes	Unknown
Radiography without microscopic confirm	0	Dead	No	No	No	No
Positive histology	3	Dead	No	No	No	No
Positive exfoliative cytology, no positive histology	8	Dead	No	No	No	No
Positive histology	32	Dead	No	No	No	No
Positive histology	5	Dead	No	No	No	No
Positive histology	8	Dead	No	No	No	No
Positive histology	12	Dead	No	No	No	No
Positive histology	5	Dead	No	No	No	No
Positive histology	10	Dead	No	No	Yes	No
Positive histology	12	Dead	No	No	No	No
Positive histology	2	Dead	No	No	No	No
Positive histology	8	Dead	No	No	No	No
Positive histology	100	Alive	No	No	No	No
Positive histology	16	Dead	No	No	No	No
Positive histology	5	Dead	Yes	No	No	No
Positive histology	2	Dead	No	No	No	No
Positive histology	101	Alive	No	No	No	No
Positive histology	54	Dead	No	No	No	No
Positive histology	9	Dead	No	No	No	No
Positive histology	3	Dead	No	No	No	No
Positive histology	1	Dead	No	No	No	No
Positive histology	4	Dead	No	No	No	No
Positive histology	9	Dead	No	No	No	No
Positive histology	13	Dead	No	No	Yes	No
Positive histology	84	Alive	No	No	No	No
Positive histology	24	Dead	No	No	No	No
Positive histology	82	Dead	No	No	No	No
Positive histology	8	Dead	Yes	No	No	No
Positive histology	0	Dead	Yes	No	No	No
Positive histology	74	Dead	No	No	No	No
Positive histology	32	Dead	No	No	No	No
Positive histology	27	Dead	No	No	No	No
Positive histology	64	Dead	No	No	No	No
Positive histology	42	Dead	No	No	No	No
Positive histology	0	Dead	No	No	No	No
Positive histology	2	Dead	Yes	No	No	No
Positive histology	2	Dead	No	No	No	No
Positive exfoliative cytology, no positive histology	6	Dead	No	No	No	No
Positive histology	9	Dead	No	Unknown	No	Unknown
Positive histology	3	Dead	Yes	No	No	No
Radiography without microscopic confirm	0	Dead	No	No	No	No
Positive histology	3	Dead	No	No	No	No
Positive histology	77	Alive	No	Yes	No	No
Positive histology	6	Dead	No	No	No	No
Positive histology	8	Dead	No	No	No	No
Positive histology	7	Dead	No	No	No	No
Positive histology	18	Dead	No	No	No	No
Positive histology	39	Dead	No	No	No	No
Positive exfoliative cytology, no positive histology	6	Dead	No	No	No	No
Positive histology	8	Dead	No	No	No	No
Positive histology	11	Dead	No	No	No	No
Positive histology	6	Dead	No	No	No	No
Positive histology	1	Dead	No	No	No	Unknown
Positive histology	10	Dead	No	No	No	No
Positive exfoliative cytology, no positive histology	0	Dead	No	No	No	No
Positive histology	7	Dead	No	No	No	No
Positive histology	7	Dead	No	No	No	No
Radiography without microscopic confirm	4	Dead	No	No	Yes	No
Positive exfoliative cytology, no positive histology	1	Dead	No	No	No	No
Positive histology	15	Dead	No	No	No	No
Positive histology	19	Dead	No	No	No	No
Positive histology	68	Alive	No	No	No	No
Positive histology	12	Dead	No	No	No	No
Positive histology	64	Dead	No	No	No	No
Positive histology	1	Dead	No	No	No	No
Positive histology	26	Dead	No	No	No	No
Positive histology	8	Dead	No	No	No	No
Positive histology	2	Dead	Yes	No	No	No
Positive histology	1	Dead	No	No	No	No
Positive histology	11	Dead	No	No	No	No
Positive histology	16	Dead	No	No	No	No
Positive histology	68	Alive	No	No	Unknown	No
Positive histology	70	Alive	No	No	No	No
Positive histology	35	Alive	No	No	No	No
Positive histology	10	Dead	No	No	No	No
Positive histology	5	Dead	No	No	Unknown	No
Positive histology	5	Dead	No	No	No	No
Positive histology	18	Dead	No	No	Unknown	No
Positive histology	0	Dead	No	No	No	No
Positive histology	4	Dead	No	No	No	No
Positive histology	8	Dead	No	No	No	No
Positive histology	1	Dead	No	No	No	No
Positive histology	12	Dead	No	No	No	No
Positive histology	2	Dead	No	No	No	No
Positive histology	29	Dead	No	No	No	No
Unknown	2	Dead	No	No	No	No
Positive histology	3	Dead	No	No	No	No
Positive histology	7	Dead	No	No	No	No
Positive histology	16	Dead	No	No	No	No
Positive histology	1	Dead	No	No	No	No
Positive histology	18	Dead	No	No	No	No
Positive histology	13	Dead	No	No	No	No
Positive histology	2	Dead	No	No	No	No
Positive histology	0	Dead	No	No	No	No
Positive histology	2	Dead	No	No	No	No
Positive histology	34	Alive	No	No	No	No
Positive histology	6	Dead	No	No	No	No
Positive histology	27	Dead	No	No	No	No
Positive histology	68	Alive	No	No	No	No
Positive exfoliative cytology, no positive histology	4	Dead	No	No	No	No
Positive histology	22	Dead	No	No	No	No
Positive histology	10	Dead	No	No	No	No
Positive histology	28	Dead	No	No	Unknown	No
Positive histology	17	Dead	No	No	No	No
Positive histology	36	Dead	No	No	No	No
Positive histology	54	Alive	No	No	No	No
Positive histology	24	Dead	No	No	No	No
Clinical diagnosis only	0	Dead	No	No	No	No
Positive histology	35	Dead	No	No	No	No
Positive histology	1	Dead	No	No	No	No
Positive histology	9	Dead	No	No	No	No
Positive histology	6	Dead	No	No	No	No
Positive histology	0	Dead	No	No	No	No
Positive histology	3	Dead	No	No	No	No
Positive histology	5	Dead	No	No	No	No
Positive histology	20	Dead	No	No	No	No
Positive histology	5	Dead	No	No	No	No
Positive histology	2	Dead	No	No	No	No
Positive histology	46	Alive	No	No	No	No
Positive histology	14	Dead	No	No	No	No
Positive exfoliative cytology, no positive histology	42	Alive	No	No	No	No
Positive histology	7	Dead	No	No	No	No
Positive histology	9	Dead	No	No	No	No
Positive histology	1	Dead	No	No	No	No
Positive histology	5	Dead	No	No	No	No
Positive histology	7	Dead	No	No	No	No
Positive histology	16	Dead	No	No	No	No
Positive histology	41	Alive	No	No	No	No
Positive histology	20	Dead	No	No	No	No
Positive histology	5	Dead	Yes	No	No	No
Positive histology	10	Dead	No	No	No	No
Positive histology	1	Dead	No	No	No	No
Positive histology	2	Dead	No	No	Unknown	No
Positive histology	29	Dead	No	No	No	No
Positive histology	5	Dead	No	No	No	No
Positive histology	36	Alive	No	No	No	No
Positive histology	1	Dead	No	No	No	No
Positive histology	13	Dead	No	No	No	No
Positive exfoliative cytology, no positive histology	18	Dead	No	No	No	No
Positive histology	0	Dead	No	No	No	No
Positive histology	4	Dead	No	No	No	No
Positive histology	2	Dead	No	No	No	No
Positive histology	36	Alive	No	Unknown	No	No
Positive histology	14	Dead	No	No	No	No
Positive histology	41	Alive	No	No	No	No
Positive histology	44	Alive	No	No	No	No
Positive histology	15	Alive	No	No	No	No
Positive histology	3	Dead	No	No	No	No
Positive histology	35	Alive	No	No	No	No
Radiography without microscopic confirm	0	Dead	No	Yes	No	No
Positive histology	22	Dead	No	No	Yes	No
Positive histology	20	Dead	No	No	No	No
Positive histology	31	Alive	No	No	No	No
Positive histology	29	Alive	No	No	No	No
Positive histology	0	Dead	Yes	No	Unknown	No
Positive histology	4	Dead	No	No	No	No
Positive histology	1	Dead	No	No	No	No
Positive histology	55	Dead	No	No	No	No
Positive histology	7	Dead	No	No	No	No
Positive histology	6	Dead	No	No	No	No
Positive histology	8	Dead	No	No	No	No
Positive histology	27	Alive	No	No	No	No
Positive histology	1	Dead	No	No	No	No
Positive histology	2	Dead	No	No	No	No
Positive histology	0	Dead	No	No	No	No
Positive histology	1	Dead	No	No	No	No
Positive histology	0	Dead	Yes	Yes	Yes	No
Positive histology	8	Dead	No	No	No	No
Positive histology	21	Alive	No	No	No	No
Positive exfoliative cytology, no positive histology	25	Dead	No	No	No	No
Positive histology	16	Dead	No	No	No	No
Positive histology	3	Alive	No	No	No	No
Positive histology	4	Alive	No	No	No	No
Positive histology	11	Dead	No	No	No	No
Positive histology	19	Dead	No	No	No	No
Positive histology	3	Dead	No	No	No	No
Positive histology	22	Alive	No	No	No	No
Positive histology	12	Alive	No	No	No	No
Positive exfoliative cytology, no positive histology	30	Alive	No	No	No	No
Positive histology	20	Alive	No	No	No	No
Positive histology	21	Alive	No	No	No	No
Positive histology	9	Dead	No	No	No	No
Positive histology	19	Alive	No	No	No	No
Positive histology	10	Alive	No	No	No	No
Positive histology	7	Dead	Yes	No	No	No
Positive histology	0	Dead	No	No	No	No
Positive histology	24	Alive	No	No	No	No
Positive exfoliative cytology, no positive histology	1	Dead	No	No	No	No
Positive exfoliative cytology, no positive histology	3	Dead	No	No	No	No
Positive histology	10	Alive	No	No	No	No
Positive histology	11	Alive	No	No	No	No
Positive histology	5	Alive	No	No	No	No
Positive histology	4	Alive	No	No	No	No
Positive histology	12	Alive	No	No	No	No
Positive exfoliative cytology, no positive histology	0	Dead	No	No	Yes	No
Radiography without microscopic confirm	4	Dead	No	No	No	No
Positive histology	6	Alive	No	No	No	No
Positive histology	7	Alive	No	No	No	No
Positive histology	1	Alive	No	No	No	No
Positive exfoliative cytology, no positive histology	9	Alive	No	No	No	No
Positive histology	7	Alive	No	No	No	No
Positive histology	1	Dead	Yes	No	No	No
Positive histology	5	Alive	No	No	No	No
Positive histology	2	Alive	No	No	Yes	No
Positive histology	5	Alive	No	No	No	No
Positive histology	16	Alive	No	No	No	No
Positive histology	6	Dead	No	No	No	No
Positive histology	2	Dead	No	No	No	No
Positive exfoliative cytology, no positive histology	2	Dead	No	No	No	No
Positive histology	22	Alive	No	No	No	No
Positive histology	7	Alive	No	No	No	No
Positive histology	16	Alive	No	No	No	No
Positive histology	3	Alive	No	No	No	No
Positive histology	22	Alive	No	No	No	No
Positive histology	0	Dead	No	Yes	No	No
Positive histology	4	Dead	No	No	No	No
Positive histology	0	Dead	No	No	No	No
Positive histology	12	Dead	No	No	No	No
Positive exfoliative cytology, no positive histology	23	Dead	No	No	No	No
Positive histology	8	Dead	No	No	No	No
Positive histology	13	Dead	No	No	No	No
Positive histology	1	Dead	No	No	No	No
Positive histology	2	Dead	No	No	No	No
Positive histology	38	Dead	No	No	No	No
Positive histology	0	Dead	No	No	No	No
Positive exfoliative cytology, no positive histology	3	Dead	No	No	No	No
Positive histology	10	Dead	No	No	No	No
Positive histology	Unknown	Dead	No	Yes	Yes	No
Positive histology	3	Dead	No	No	No	No
Positive histology	25	Dead	No	No	No	No
Positive histology	4	Dead	No	No	No	No
Positive histology	3	Dead	No	No	No	No
Positive histology	11	Dead	No	No	No	No
Positive histology	10	Dead	Yes	No	No	No
Positive histology	2	Alive	No	No	No	No
Positive histology	6	Dead	No	No	No	No
Positive histology	14	Dead	No	No	No	No
Positive histology	10	Dead	No	No	Yes	No
Positive histology	9	Dead	No	No	No	No
Positive histology	7	Dead	No	No	No	No
Positive histology	0	Alive	No	No	No	No
Positive histology	5	Dead	Yes	No	Unknown	No
Positive histology	3	Dead	No	No	No	No
Positive histology	40	Dead	No	No	No	No
Positive histology	103	Alive	No	No	No	No
Positive histology	2	Dead	No	No	No	No
Positive histology	25	Dead	No	No	No	No
Positive histology	0	Dead	No	No	No	No
Positive histology	3	Dead	No	No	No	No
Positive histology	12	Dead	No	No	No	No
Positive histology	4	Dead	No	No	No	No
Positive histology	2	Dead	No	No	No	No
Positive histology	21	Dead	No	No	No	No
Positive histology	0	Dead	No	No	No	No
Positive histology	83	Dead	No	No	No	No
Positive histology	6	Dead	No	Yes	Unknown	No
Positive histology	11	Dead	No	No	No	No
Positive histology	1	Dead	No	No	Yes	No
Positive histology	7	Dead	No	No	No	No
Positive histology	3	Dead	No	No	No	No
Positive histology	5	Dead	No	No	No	No
Positive histology	17	Dead	No	No	No	No
Positive histology	17	Dead	No	No	No	No
Positive histology	6	Dead	No	No	No	No
Positive histology	92	Alive	No	No	No	No
Positive histology	30	Dead	No	No	No	No
Positive histology	20	Dead	No	No	No	No
Positive histology	94	Alive	No	No	No	No
Positive histology	36	Dead	No	No	No	No
Positive histology	18	Dead	No	No	No	No
Positive histology	3	Dead	No	No	No	No
Positive histology	8	Dead	No	No	No	No
Positive histology	8	Dead	No	No	No	No
Positive histology	11	Dead	No	No	No	No
Positive histology	26	Dead	No	No	No	No
Positive histology	32	Dead	No	No	Yes	No
Positive histology	2	Dead	No	No	No	No
Positive histology	77	Dead	No	No	No	No
Positive histology	17	Dead	No	No	No	No
Positive histology	31	Dead	No	No	No	No
Positive histology	1	Dead	Yes	No	No	No
Positive histology	78	Alive	No	No	No	No
Positive histology	68	Dead	No	No	No	No
Positive histology	8	Dead	No	No	No	No
Positive histology	1	Dead	No	No	No	No
Positive histology	7	Dead	No	No	No	No
Positive histology	8	Dead	No	No	No	No
Positive histology	1	Dead	No	No	Yes	Yes
Positive histology	73	Alive	No	No	No	No
Positive histology	0	Dead	No	No	No	No
Positive histology	10	Dead	No	No	No	No
Positive histology	4	Dead	No	No	No	No
Positive histology	7	Dead	No	No	No	No
Positive histology	32	Dead	No	No	No	No
Positive histology	1	Dead	No	No	No	No
Positive histology	19	Dead	No	No	No	No
Positive histology	62	Dead	No	No	No	No
Positive histology	5	Dead	No	No	No	No
Positive histology	17	Dead	No	No	No	No
Positive histology	1	Dead	No	No	No	No
Positive histology	9	Dead	No	No	No	No
Positive histology	14	Dead	No	No	No	No
Positive histology	15	Dead	No	No	No	No
Positive histology	39	Dead	No	No	No	No
Positive histology	2	Dead	No	No	No	No
Positive histology	46	Alive	No	No	No	No
Positive histology	22	Dead	No	No	No	No
Positive histology	83	Alive	No	No	No	No
Positive histology	12	Dead	No	No	No	No
Positive histology	3	Dead	Yes	No	No	No
Positive histology	7	Dead	No	No	No	No
Positive histology	27	Dead	No	No	No	No
Positive histology	7	Dead	No	No	No	No
Positive histology	4	Dead	No	No	No	No
Positive histology	1	Dead	Yes	No	Yes	No
Positive histology	4	Dead	No	No	No	No
Positive histology	13	Dead	No	No	No	No
Positive histology	3	Dead	No	No	No	No
Positive histology	12	Dead	No	No	No	No
Positive histology	3	Dead	No	No	No	No
Positive exfoliative cytology, no positive histology	0	Dead	No	No	No	No
Positive histology	7	Dead	No	No	Yes	No
Positive histology	43	Dead	No	No	No	No
Positive histology	1	Dead	No	No	No	No
Positive histology	5	Dead	No	No	No	No
Positive histology	9	Dead	No	No	No	No
Positive histology	2	Dead	No	No	No	No
Positive histology	6	Dead	No	No	Yes	No
Positive histology	20	Dead	No	No	No	No
Positive histology	25	Alive	No	No	No	No
Positive histology	19	Dead	No	No	No	No
Positive histology	25	Dead	No	No	No	No
Unknown	0	Dead	No	No	No	No
Positive histology	9	Dead	No	No	Yes	No
Positive histology	1	Dead	No	No	No	No
Positive histology	1	Dead	No	No	No	No
Positive histology	1	Dead	No	No	No	No
Positive histology	5	Dead	No	No	No	No
Positive histology	23	Alive	No	No	No	No
Positive exfoliative cytology, no positive histology	11	Alive	No	No	No	No
Positive histology	15	Dead	No	No	No	No
Positive histology	19	Alive	No	No	No	No
Positive histology	6	Dead	No	No	No	No
Positive histology	6	Dead	No	No	No	No
Positive histology	7	Dead	No	No	No	No
Positive histology	3	Dead	No	No	No	No
Positive histology	7	Alive	No	Yes	Yes	No
Positive histology	9	Dead	No	No	No	No
Positive histology	0	Dead	No	No	No	No
Positive histology	12	Alive	No	No	No	No
Positive histology	3	Dead	No	No	No	No
Positive histology	4	Alive	No	No	No	No
Positive histology	4	Dead	No	No	No	No
Positive histology	6	Alive	No	No	No	No
Positive histology	8	Alive	No	Yes	No	No
Positive histology	0	Alive	No	No	No	No
Positive histology	3	Alive	No	No	No	No
Clinical diagnosis only	0	Dead	No	No	No	No
Positive histology	9	Alive	No	No	No	No
Positive histology	1	Alive	No	No	No	No
Clinical diagnosis only	13	Dead	No	No	No	No
Positive histology	6	Dead	No	No	No	No
Positive histology	14	Dead	No	No	No	No
Positive exfoliative cytology, no positive histology	11	Dead	No	No	No	No
Positive histology	8	Dead	No	No	No	No
Positive histology	32	Dead	No	No	No	No
Positive histology	7	Dead	No	No	No	No
Positive histology	1	Dead	Yes	Yes	Yes	No
Positive histology	1	Dead	No	No	No	No
Radiography without microscopic confirm	1	Dead	No	No	Yes	No
Positive histology	7	Dead	No	No	No	No
Positive histology	12	Dead	No	No	No	No
Positive exfoliative cytology, no positive histology	21	Dead	No	No	No	No
Positive histology	3	Dead	No	No	No	No
Positive histology	17	Dead	No	No	No	No
Positive histology	6	Dead	No	No	No	No
Positive histology	21	Dead	No	No	No	No
Positive histology	21	Dead	No	No	No	No
Positive histology	17	Dead	No	No	No	No
Positive histology	1	Alive	No	No	No	No
Positive histology	15	Dead	No	No	No	No
Positive histology	0	Dead	No	No	No	No
Positive histology	12	Dead	No	No	No	No
Positive histology	14	Dead	No	No	No	No
Positive histology	23	Dead	No	No	No	No
Positive histology	36	Dead	No	No	No	No
Positive histology	10	Dead	Yes	No	Yes	No
Positive histology	12	Alive	No	No	No	No
Positive histology	6	Dead	No	No	No	No
Positive histology	8	Dead	No	No	No	No
Positive histology	39	Dead	No	No	No	No
Positive histology	13	Dead	No	No	No	No
Positive histology	9	Dead	No	No	No	No
Positive histology	22	Dead	No	No	No	No
Positive exfoliative cytology, no positive histology	0	Dead	No	No	No	No
Positive histology	2	Dead	No	No	No	No
Positive histology	0	Dead	No	No	No	No
Positive histology	11	Dead	No	No	No	No
Positive exfoliative cytology, no positive histology	0	Dead	No	No	No	No
Positive histology	13	Alive	No	No	No	No
Positive histology	1	Dead	No	No	No	No
Positive histology	8	Dead	No	No	No	No
Positive histology	15	Dead	No	No	No	No
Positive histology	61	Alive	No	No	No	No
Positive histology	1	Dead	No	Yes	Yes	No
Positive histology	5	Dead	No	No	No	No
Positive histology	6	Dead	No	No	No	No
Positive histology	7	Dead	No	No	No	No
Positive histology	1	Dead	No	No	No	No
Positive histology	5	Dead	No	No	No	No
Positive histology	1	Dead	No	No	No	No
Positive histology	2	Dead	No	No	No	No
Positive histology	9	Dead	No	No	No	No
Positive histology	31	Alive	No	No	No	No
Positive histology	20	Dead	No	No	No	No
Positive exfoliative cytology, no positive histology	0	Dead	No	No	No	No
Positive histology	30	Dead	No	No	No	No
Positive histology	32	Dead	No	No	No	No
Positive histology	3	Alive	No	No	No	No
Radiography without microscopic confirm	2	Dead	No	No	No	No
Positive histology	10	Dead	No	No	No	No
Positive histology	95	Alive	No	No	No	No
Positive histology	9	Alive	No	No	No	No
Positive histology	0	Dead	No	No	No	No
Positive histology	26	Dead	No	No	No	No
Positive histology	5	Dead	No	No	No	No
Positive histology	16	Dead	No	No	No	No
Positive histology	16	Dead	No	No	No	No
Positive histology	1	Alive	No	No	No	No
Positive histology	50	Dead	No	No	No	No
Positive histology	30	Dead	No	No	No	No
Positive histology	0	Dead	No	No	No	No
Positive histology	41	Alive	No	No	No	No
Positive histology	1	Dead	No	No	No	No
Positive histology	11	Dead	No	No	No	No
Positive histology	4	Dead	No	No	No	No
Positive histology	104	Dead	No	No	No	No
Positive histology	7	Alive	No	No	No	No
Positive histology	4	Dead	Yes	No	No	No
Positive histology	2	Dead	No	No	No	No
Positive histology	1	Dead	No	No	No	No
Positive histology	35	Dead	No	No	No	No
Positive histology	50	Alive	No	No	No	No
Positive histology	15	Dead	No	No	No	No
Positive histology	14	Dead	No	No	No	No
Positive histology	65	Dead	No	No	No	No
Positive histology	5	Dead	No	No	No	No
Positive histology	10	Dead	No	No	No	No
Positive histology	46	Alive	No	No	No	No
Positive histology	1	Dead	Yes	Yes	No	No
Positive histology	17	Dead	No	No	No	No
Positive exfoliative cytology, no positive histology	0	Dead	No	No	No	No
Positive histology	61	Alive	No	No	No	No
Positive histology	19	Dead	No	No	No	No
Positive histology	7	Dead	No	No	No	No
Positive histology	47	Dead	No	No	No	No
Positive histology	9	Alive	No	No	No	No
Positive histology	33	Dead	No	No	No	No
Positive histology	9	Dead	No	No	No	No
Positive histology	5	Dead	No	No	No	No
Positive histology	1	Dead	No	No	No	No
Positive histology	1	Dead	No	No	No	No
Positive histology	13	Dead	No	No	No	No
Positive histology	16	Dead	No	No	No	No
Positive histology	1	Dead	No	No	No	No
Positive histology	21	Dead	No	No	No	No
Positive histology	9	Dead	Yes	No	No	No
Positive histology	8	Dead	No	No	No	No
Positive histology	50	Dead	No	No	No	No
Positive histology	4	Dead	No	No	No	No
Positive histology	27	Dead	No	No	No	No
Positive histology	8	Dead	No	No	No	No
Radiography without microscopic confirm	0	Dead	No	Yes	No	Yes
Positive histology	15	Dead	No	No	No	No
Positive histology	2	Dead	No	No	No	No
Positive histology	3	Dead	No	No	No	No
Positive histology	16	Dead	No	No	No	No
Positive histology	18	Dead	No	No	No	No
Positive histology	6	Dead	No	No	No	No
Positive histology	52	Dead	No	No	No	No
Positive histology	21	Dead	No	No	No	No
Positive histology	0	Dead	No	No	No	No
Positive histology	115	Alive	No	No	No	No
Positive histology	12	Dead	No	No	No	No
Positive histology	6	Dead	No	No	No	No
Positive histology	42	Alive	No	No	No	No
Positive histology	10	Dead	No	No	No	No
Positive histology	2	Dead	No	No	No	No
Positive histology	2	Dead	No	No	No	No
Positive histology	116	Alive	No	No	No	No
Positive histology	13	Dead	No	No	No	No
Positive histology	1	Dead	No	No	No	No
Positive histology	30	Dead	No	No	No	No
Positive histology	6	Dead	No	No	No	No
Positive histology	1	Dead	No	No	Yes	No
Positive histology	29	Dead	No	No	No	No
Positive exfoliative cytology, no positive histology	17	Dead	No	No	No	No
Positive histology	4	Dead	No	No	No	No
Positive histology	0	Dead	No	No	No	No
Positive histology	17	Dead	No	No	No	No
Positive histology	109	Alive	No	No	No	No
Positive histology	20	Dead	No	No	No	No
Positive histology	13	Dead	No	No	No	No
Positive histology	1	Dead	No	No	No	No
Positive histology	15	Dead	No	No	No	No
Positive histology	10	Dead	No	No	No	No
Positive histology	0	Dead	No	No	No	No
Positive histology	7	Dead	No	No	No	No
Positive histology	8	Dead	No	No	No	No
Positive histology	1	Dead	No	No	No	No
Positive histology	5	Dead	No	No	No	No
Positive histology	24	Dead	Yes	No	No	No
Positive histology	4	Dead	No	No	No	No
Positive histology	7	Dead	No	No	No	No
Positive histology	0	Dead	No	No	No	No
Positive histology	110	Alive	No	No	No	No
Positive histology	10	Dead	No	No	No	No
Positive exfoliative cytology, no positive histology	11	Dead	No	No	No	No
Positive histology	8	Dead	No	No	No	No
Positive histology	15	Dead	No	No	No	No
Positive histology	15	Dead	No	No	No	No
Positive histology	10	Dead	No	No	No	No
Positive histology	7	Dead	No	No	No	No
Positive exfoliative cytology, no positive histology	12	Dead	No	No	No	No
Radiography without microscopic confirm	0	Dead	No	No	No	No
Positive histology	12	Dead	No	No	No	No
Positive histology	3	Dead	No	No	No	No
Positive histology	6	Dead	No	No	No	No
Positive histology	Unknown	Dead	No	No	No	No
Positive histology	85	Dead	No	No	No	No
Positive histology	55	Dead	No	No	No	No
Positive histology	0	Alive	No	No	No	No
Positive histology	1	Dead	No	No	No	No
Positive histology	2	Dead	No	No	No	No
Positive histology	15	Dead	No	No	No	No
Positive histology	2	Dead	No	No	No	No
Positive histology	1	Dead	No	No	No	No
Positive histology	6	Dead	No	No	No	No
Positive histology	2	Dead	No	No	No	No
Positive histology	5	Dead	No	No	No	No
Positive histology	8	Dead	No	No	No	No
Positive histology	0	Dead	No	No	No	No
Positive histology	8	Dead	No	No	No	No
Positive histology	8	Dead	No	No	No	No
Positive histology	7	Dead	No	No	No	No
Positive histology	81	Alive	No	No	No	No
Positive histology	5	Dead	No	No	No	No
Positive histology	70	Dead	No	No	No	No
Radiography without microscopic confirm	9	Dead	No	No	No	No
Positive histology	64	Dead	No	No	No	No
Positive histology	1	Dead	No	No	No	No
Positive histology	99	Alive	No	No	No	No
Positive histology	9	Dead	No	No	No	No
Positive histology	69	Dead	No	No	No	No
Positive histology	5	Dead	No	No	No	No
Positive histology	14	Dead	No	No	No	No
Positive histology	25	Dead	No	No	No	No
Positive histology	6	Dead	No	No	No	No
Positive histology	17	Dead	No	No	No	No
Positive histology	6	Dead	No	No	No	No
Positive histology	30	Dead	No	No	No	No
Positive histology	35	Dead	No	No	No	No
Positive histology	96	Alive	No	No	No	No
Positive histology	85	Alive	No	No	No	No
Positive histology	2	Dead	No	No	No	No
Positive histology	32	Dead	No	No	No	No
Positive histology	23	Dead	No	No	No	No
Positive histology	0	Dead	No	No	No	No
Positive histology	7	Dead	No	No	No	No
Positive histology	18	Dead	No	No	No	No
Positive exfoliative cytology, no positive histology	7	Dead	No	No	No	No
Positive histology	2	Dead	Yes	No	No	No
Positive histology	88	Alive	No	No	No	No
Positive exfoliative cytology, no positive histology	19	Dead	No	No	No	No
Positive histology	0	Dead	No	No	No	No
Positive histology	2	Dead	No	No	No	No
Positive histology	3	Dead	No	No	No	No
Positive histology	26	Dead	No	Yes	No	No
Positive histology	11	Dead	No	No	No	No
Positive histology	6	Dead	No	No	No	No
Positive histology	0	Dead	No	No	No	No
Positive histology	18	Dead	No	No	No	No
Positive histology	10	Dead	No	No	No	No
Positive histology	33	Dead	No	Yes	No	No
Positive histology	8	Dead	No	No	No	No
Positive histology	6	Dead	No	No	No	No
Positive histology	4	Dead	No	No	Yes	No
Positive histology	19	Dead	No	No	No	No
Positive histology	79	Dead	No	No	No	No
Positive histology	37	Dead	No	No	No	No
Positive histology	31	Dead	No	No	No	No
Clinical diagnosis only	11	Dead	No	No	No	No
Positive histology	4	Dead	No	No	No	No
Positive histology	31	Dead	No	No	No	No
Positive histology	2	Dead	No	No	No	No
Positive histology	78	Dead	No	No	No	No
Positive histology	1	Dead	No	No	No	No
Positive exfoliative cytology, no positive histology	1	Dead	No	No	No	No
Positive histology	6	Dead	No	No	No	No
Positive histology	3	Dead	No	No	No	No
Positive histology	4	Dead	No	Yes	No	No
Positive histology	79	Dead	No	No	No	No
Positive histology	0	Dead	No	No	No	No
Positive histology	6	Dead	No	No	No	No
Positive histology	22	Dead	No	No	No	No
Positive histology	2	Dead	No	No	No	No
Positive histology	8	Dead	No	No	No	No
Positive histology	20	Dead	No	No	No	No
Positive histology	9	Dead	No	No	No	No
Positive histology	0	Dead	No	No	No	No
Positive exfoliative cytology, no positive histology	9	Dead	No	No	No	No
Positive histology	82	Alive	No	No	No	No
Positive histology	2	Dead	No	No	No	No
Positive histology	6	Dead	No	No	No	No
Radiography without microscopic confirm	7	Dead	No	No	Yes	No
Positive histology	8	Dead	No	No	No	No
Positive histology	13	Dead	No	No	No	No
Positive histology	0	Dead	No	No	No	No
Positive histology	3	Dead	No	No	No	No
Positive exfoliative cytology, no positive histology	0	Dead	No	No	No	No
Positive histology	0	Dead	No	No	No	No
Positive histology	57	Dead	No	No	No	No
Positive histology	67	Dead	No	No	No	No
Positive histology	15	Dead	No	No	No	No
Positive histology	9	Dead	No	No	No	No
Positive histology	3	Dead	No	No	Yes	No
Positive histology	16	Dead	No	No	No	No
Positive histology	24	Dead	No	No	No	No
Clinical diagnosis only	2	Dead	No	No	No	No
Positive histology	45	Dead	No	No	No	No
Positive histology	15	Dead	No	No	No	No
Positive histology	28	Dead	No	No	No	No
Positive histology	45	Dead	No	No	No	No
Positive histology	0	Dead	No	No	No	Unknown
Positive histology	1	Dead	No	No	No	No
Positive histology	0	Dead	No	No	No	No
Positive exfoliative cytology, no positive histology	20	Dead	No	No	No	No
Positive histology	20	Dead	No	No	No	No
Positive histology	20	Dead	No	No	No	No
Positive histology	10	Dead	No	No	No	No
Positive histology	30	Alive	No	No	No	No
Positive histology	0	Dead	No	No	No	No
Positive histology	6	Dead	No	No	No	No
Positive histology	24	Dead	No	No	No	No
Positive histology	11	Dead	No	No	No	No
Positive histology	14	Dead	No	No	No	No
Positive histology	10	Dead	No	No	No	No
Positive exfoliative cytology, no positive histology	4	Dead	No	No	No	No
Positive histology	3	Dead	Yes	No	No	No
Positive exfoliative cytology, no positive histology	12	Dead	No	No	No	No
Positive histology	8	Dead	No	No	No	No
Positive histology	0	Dead	No	No	No	No
Positive exfoliative cytology, no positive histology	10	Alive	No	No	No	No
Positive histology	4	Dead	No	No	No	No
Positive histology	11	Dead	No	No	No	No
Positive histology	20	Dead	No	No	No	No
Positive histology	4	Dead	No	No	No	No
Positive histology	2	Dead	No	No	No	No
Radiography without microscopic confirm	1	Dead	No	No	Unknown	Unknown
Positive histology	10	Dead	No	No	No	No
Positive histology	10	Dead	No	No	No	No
Positive exfoliative cytology, no positive histology	24	Dead	No	No	No	No
Positive histology	3	Dead	No	No	No	No
Positive histology	23	Alive	No	No	No	No
Positive histology	15	Dead	No	No	No	No
Positive histology	3	Dead	No	No	No	No
Positive histology	8	Dead	No	No	No	No
Positive histology	1	Dead	No	No	No	No
Positive histology	0	Dead	No	No	No	No
Positive histology	23	Dead	No	No	No	No
Radiography without microscopic confirm	0	Dead	No	No	No	No
Positive histology	6	Dead	No	No	No	No
Positive histology	63	Alive	No	No	No	No
Positive histology	0	Dead	No	Yes	No	No
Positive histology	17	Dead	No	No	No	No
Positive histology	2	Dead	No	No	No	No
Positive histology	0	Dead	No	No	No	No
Positive histology	17	Dead	No	No	No	No
Positive histology	35	Dead	No	No	No	No
Positive histology	54	Dead	No	No	No	No
Positive histology	27	Alive	No	No	No	No
Positive histology	16	Dead	No	No	No	Yes
Positive histology	3	Dead	No	No	No	No
Positive histology	25	Dead	No	No	No	No
Positive histology	0	Dead	No	No	No	No
Positive histology	12	Dead	No	No	No	No
Positive histology	42	Dead	No	No	No	No
Positive histology	10	Dead	No	No	No	No
Positive histology	10	Dead	No	No	No	No
Positive histology	10	Dead	No	No	No	No
Positive histology	3	Dead	Yes	No	Yes	No
Positive histology	4	Dead	No	No	No	No
Clinical diagnosis only	0	Dead	No	No	No	No
Positive histology	10	Dead	No	No	No	No
Positive histology	4	Dead	No	No	No	No
Positive histology	10	Dead	No	No	No	No
Positive histology	27	Dead	No	No	No	No
Positive histology	12	Dead	No	No	No	No
Positive histology	12	Dead	No	No	No	No
Positive histology	2	Dead	No	No	No	No
Positive histology	0	Dead	No	No	No	No
Positive exfoliative cytology, no positive histology	3	Dead	No	No	No	No
Positive exfoliative cytology, no positive histology	12	Dead	No	No	No	No
Positive histology	2	Dead	No	No	No	No
Positive histology	16	Dead	No	No	No	No
Positive histology	0	Dead	No	No	No	No
Positive histology	20	Dead	No	No	No	No
Positive histology	53	Alive	No	No	No	No
Positive exfoliative cytology, no positive histology	1	Alive	No	No	No	No
Positive histology	20	Dead	No	No	No	No
Positive histology	13	Dead	No	No	No	No
Positive histology	5	Dead	No	No	No	No
Positive histology	3	Dead	No	No	No	No
Positive histology	16	Dead	No	No	No	No
Positive histology	1	Dead	No	No	No	No
Positive histology	27	Dead	No	No	No	No
Positive histology	9	Dead	No	No	No	No
Positive histology	4	Dead	No	No	No	No
Radiography without microscopic confirm	3	Dead	No	No	No	No
Positive histology	6	Dead	No	No	No	No
Positive histology	16	Dead	No	No	No	No
Positive histology	5	Dead	No	No	No	No
Positive histology	6	Dead	Yes	Unknown	Unknown	Unknown
Positive histology	5	Dead	No	No	No	No
Positive histology	14	Dead	No	No	No	No
Positive histology	49	Alive	No	No	No	No
Radiography without microscopic confirm	8	Dead	No	No	No	No
Positive histology	6	Dead	No	No	No	No
Clinical diagnosis only	1	Dead	Yes	Unknown	Unknown	Unknown
Positive histology	16	Dead	No	No	No	No
Positive histology	10	Dead	No	No	No	No
Radiography without microscopic confirm	4	Dead	No	No	No	No
Positive histology	5	Dead	No	No	No	No
Clinical diagnosis only	11	Dead	No	No	No	No
Radiography without microscopic confirm	4	Dead	Yes	No	Yes	No
Clinical diagnosis only	10	Dead	No	No	No	No
Positive histology	5	Dead	No	No	No	No
Positive histology	19	Dead	No	No	No	No
Positive histology	8	Dead	No	No	No	No
Positive histology	14	Dead	No	No	No	No
Positive histology	12	Dead	No	No	No	No
Positive histology	18	Dead	No	No	No	No
Positive histology	11	Dead	No	No	No	No
Positive histology	12	Dead	No	No	No	No
Positive histology	36	Dead	No	No	No	No
Positive histology	42	Alive	No	No	Yes	No
Radiography without microscopic confirm	6	Dead	No	No	No	No
Positive exfoliative cytology, no positive histology	0	Dead	No	No	Yes	No
Positive histology	43	Alive	No	No	No	No
Positive histology	16	Dead	No	No	No	No
Positive histology	6	Dead	No	No	No	No
Positive histology	14	Dead	No	No	No	No
Positive histology	5	Dead	No	No	No	No
Positive exfoliative cytology, no positive histology	3	Dead	No	No	No	No
Positive histology	3	Dead	No	No	No	No
Positive histology	6	Dead	No	No	No	No
Positive histology	9	Dead	No	No	No	No
Positive histology	9	Alive	No	No	No	No
Positive histology	10	Dead	No	No	No	No
Positive histology	12	Dead	No	No	No	No
Positive histology	40	Alive	No	No	No	No
Positive histology	5	Dead	No	No	No	No
Positive histology	22	Dead	No	No	No	No
Positive histology	3	Dead	No	No	No	No
Positive histology	33	Dead	No	No	No	No
Radiography without microscopic confirm	1	Dead	No	No	No	No
Clinical diagnosis only	1	Dead	Yes	No	No	No
Positive histology	25	Dead	No	No	No	No
Positive histology	4	Dead	No	No	No	No
Positive histology	36	Alive	No	No	No	No
Positive exfoliative cytology, no positive histology	28	Dead	No	No	No	No
Positive histology	11	Dead	No	No	No	No
Positive histology	1	Dead	No	No	No	No
Positive histology	7	Dead	No	No	No	No
Positive histology	1	Dead	Yes	No	No	No
Positive histology	21	Dead	No	Yes	No	No
Positive histology	1	Dead	No	No	No	No
Positive histology	37	Alive	No	No	No	No
Positive histology	29	Dead	No	No	No	No
Positive histology	15	Dead	No	No	No	No
Positive histology	34	Alive	No	No	No	No
Positive histology	34	Alive	No	No	No	No
Radiography without microscopic confirm	27	Dead	No	No	No	No
Positive histology	1	Dead	No	No	No	No
Positive histology	30	Alive	No	No	No	No
Positive histology	4	Dead	No	No	No	No
Positive histology	32	Dead	No	No	No	No
Positive histology	32	Alive	No	No	No	No
Positive histology	2	Dead	No	Yes	No	No
Positive histology	13	Dead	No	No	No	No
Positive histology	10	Dead	No	No	No	No
Positive histology	11	Dead	No	No	No	No
Positive histology	7	Dead	Yes	No	No	No
Positive histology	29	Alive	No	No	No	No
Positive histology	30	Alive	No	No	No	No
Radiography without microscopic confirm	0	Dead	No	No	No	No
Positive histology	5	Dead	No	No	No	No
Positive histology	4	Dead	No	No	No	No
Positive histology	13	Dead	No	No	Yes	No
Positive histology	4	Dead	No	No	No	No
Positive histology	8	Dead	No	No	No	No
Positive histology	2	Dead	No	No	No	No
Positive histology	1	Dead	No	No	No	No
Positive histology	28	Alive	No	No	No	No
Positive histology	8	Dead	No	No	No	No
Positive histology	17	Dead	No	No	No	No
Positive histology	26	Alive	No	No	No	No
Positive histology	14	Dead	No	No	No	No
Positive histology	14	Dead	No	No	No	No
Positive histology	26	Alive	No	No	No	No
Positive histology	6	Dead	No	No	No	No
Positive histology	4	Dead	No	No	No	No
Positive histology	4	Dead	No	No	Unknown	No
Positive histology	7	Dead	No	No	No	No
Positive histology	12	Dead	No	No	No	No
Positive histology	2	Dead	No	No	Yes	Yes
Positive histology	6	Alive	No	No	Yes	No
Positive histology	7	Dead	No	No	No	No
Positive exfoliative cytology, no positive histology	13	Dead	No	No	No	No
Positive histology	8	Dead	No	No	No	No
Positive exfoliative cytology, no positive histology	23	Alive	No	No	No	No
Positive histology	13	Dead	No	No	No	No
Positive histology	13	Dead	No	No	No	No
Positive histology	2	Alive	No	No	No	No
Positive histology	1	Dead	No	No	No	No
Positive histology	22	Alive	No	No	No	No
Positive histology	7	Dead	No	No	No	No
Positive histology	1	Dead	No	No	No	No
Positive histology	23	Dead	No	No	No	No
Positive histology	6	Dead	No	No	No	No
Positive histology	1	Dead	No	No	No	No
Positive histology	20	Alive	No	No	No	No
Positive histology	4	Dead	No	No	No	No
Positive histology	11	Dead	No	No	No	No
Positive histology	7	Dead	No	No	No	No
Positive histology	0	Dead	Yes	Yes	No	No
Positive histology	13	Dead	No	No	No	No
Positive histology	15	Dead	No	No	No	No
Positive histology	2	Dead	No	No	No	No
Unknown	1	Dead	No	No	No	No
Positive histology	17	Alive	No	No	No	No
Positive histology	17	Alive	No	No	No	No
Positive histology	18	Alive	No	No	No	No
Positive histology	10	Dead	No	No	No	No
Positive histology	2	Dead	No	No	No	No
Positive histology	7	Dead	No	No	No	No
Positive histology	16	Alive	No	No	No	No
Positive histology	1	Dead	No	No	No	No
Positive histology	2	Dead	No	No	No	No
Positive histology	10	Dead	No	No	No	No
Positive histology	12	Alive	No	No	No	No
Positive histology	7	Dead	No	No	No	No
Positive histology	13	Alive	No	No	No	No
Positive histology	9	Dead	No	No	No	No
Positive exfoliative cytology, no positive histology	9	Dead	No	No	No	No
Positive histology	7	Dead	No	No	No	No
Positive histology	18	Alive	No	No	No	No
Positive histology	12	Alive	No	No	No	No
Positive histology	7	Dead	No	No	No	No
Positive histology	6	Dead	No	No	No	No
Positive histology	2	Dead	No	Yes	No	No
Positive histology	3	Dead	No	No	No	No
Positive histology	4	Dead	No	No	No	No
Positive histology	4	Dead	No	No	No	No
Positive histology	11	Alive	No	No	No	No
Positive histology	1	Dead	No	No	No	No
Positive histology	9	Alive	No	No	No	No
Positive histology	11	Alive	No	No	No	No
Positive histology	0	Alive	No	No	No	No
Positive histology	0	Dead	No	No	No	No
Positive histology	1	Dead	No	No	No	No
Positive histology	9	Alive	No	No	No	No
Positive histology	9	Alive	No	No	No	No
Radiography without microscopic confirm	9	Alive	No	No	No	No
Positive histology	3	Dead	No	No	Yes	No
Positive histology	3	Dead	No	No	No	No
Positive histology	8	Alive	No	No	No	No
Positive histology	7	Alive	No	No	No	No
Positive histology	7	Alive	No	No	No	No
Positive histology	5	Alive	No	No	No	No
Positive histology	6	Alive	No	No	No	No
Positive histology	5	Alive	No	No	No	No
Positive histology	4	Alive	No	No	No	No
Positive histology	5	Alive	No	No	No	No
Positive histology	4	Alive	No	No	No	No
Positive histology	5	Alive	No	No	No	No
Positive histology	3	Alive	No	No	No	No
Positive histology	1	Alive	No	No	No	No
Positive histology	14	Alive	No	No	No	No
Positive histology	3	Alive	No	No	No	No
Positive histology	9	Alive	No	No	No	No
Positive histology	3	Alive	No	No	No	No
Positive histology	2	Alive	No	No	No	No
Positive histology	4	Alive	No	No	No	No
Positive histology	3	Dead	No	No	No	No
Positive histology	3	Dead	No	No	No	No
Positive histology	2	Alive	No	No	No	No
Positive histology	1	Alive	No	No	No	No
Positive exfoliative cytology, no positive histology	1	Alive	No	No	No	No
Positive histology	2	Alive	No	No	No	No
Positive histology	1	Alive	No	No	No	No
Positive histology	1	Alive	No	Yes	No	No
Positive histology	Unknown	Dead	No	No	No	No
Positive exfoliative cytology, no positive histology	0	Alive	No	No	No	No
Positive histology	0	Alive	No	No	No	No
Positive exfoliative cytology, no positive histology	1	Alive	No	No	No	No
Positive histology	0	Alive	No	No	No	No
Unknown	0	Dead	No	No	No	No
Positive histology	16	Alive	No	No	No	No
Positive histology	13	Dead	No	No	No	No
Positive histology	7	Alive	No	No	No	No
Positive histology	4	Dead	No	No	Unknown	No
Positive histology	7	Dead	No	No	No	No
Positive histology	0	Dead	No	No	No	No
Positive histology	27	Alive	No	No	No	No
Positive histology	12	Dead	No	No	No	No
Positive histology	8	Dead	No	No	Yes	No
Positive histology	9	Dead	No	No	No	No
Positive histology	0	Dead	No	No	No	No
Positive histology	9	Dead	No	No	Yes	No
Radiography without microscopic confirm	7	Dead	No	No	No	No
Positive histology	3	Dead	No	No	No	No
Positive histology	10	Alive	No	No	No	No
Positive histology	2	Alive	No	No	No	No
Positive histology	5	Dead	No	Yes	Yes	No
Positive histology	16	Dead	No	No	No	No
Positive histology	28	Alive	No	No	No	No
Positive histology	6	Dead	No	No	No	No
Positive histology	8	Dead	No	No	No	No
Positive histology	23	Dead	No	No	No	No
Positive histology	15	Dead	No	No	Yes	No
Positive histology	9	Dead	No	No	No	No
Positive histology	67	Dead	No	No	No	No
Positive histology	3	Dead	No	No	No	No
Positive histology	13	Dead	No	No	No	No
Positive histology	30	Dead	No	No	No	No
Positive histology	6	Dead	No	No	No	No
Positive histology	1	Dead	No	No	No	No
Positive histology	0	Dead	No	No	No	No
Positive histology	5	Dead	No	No	No	No
Positive histology	0	Dead	No	No	No	No
Positive histology	19	Dead	No	No	No	No
Positive histology	17	Dead	No	No	No	No
Positive histology	8	Dead	No	No	No	No
Positive histology	61	Dead	No	No	No	No
Positive histology	9	Dead	No	No	No	No
Positive histology	8	Dead	No	No	No	No
Positive histology	18	Dead	No	No	No	No
Positive histology	6	Dead	No	No	No	No
Positive histology	2	Dead	No	No	No	No
Positive exfoliative cytology, no positive histology	2	Dead	No	No	No	No
Radiography without microscopic confirm	0	Dead	No	No	No	No
Positive histology	17	Dead	No	No	No	No
Positive histology	7	Dead	No	No	Yes	No
Positive histology	33	Dead	No	No	No	No
Positive histology	13	Dead	No	No	No	No
Positive histology	1	Dead	Yes	No	No	No
Positive histology	10	Dead	No	No	No	No
Positive histology	4	Dead	No	No	No	No
Positive histology	0	Dead	No	No	No	No
Positive histology	53	Dead	No	No	No	No
Positive histology	60	Dead	No	No	No	No
Positive histology	4	Dead	No	No	No	No
Positive histology	12	Dead	No	No	Yes	No
Positive histology	32	Dead	No	No	No	No
Positive histology	69	Dead	No	No	No	No
Positive histology	94	Alive	No	No	No	No
Positive histology	10	Alive	No	No	No	No
Unknown	3	Dead	No	No	No	No
Positive histology	10	Dead	No	No	No	No
Positive histology	18	Dead	No	No	No	No
Positive histology	28	Dead	No	No	No	No
Positive histology	35	Dead	No	No	No	No
Positive histology	86	Alive	No	No	No	No
Positive histology	1	Dead	No	No	No	No
Positive histology	12	Dead	No	No	No	No
Positive histology	20	Dead	No	No	No	No
Positive histology	28	Dead	No	No	No	No
Positive histology	82	Alive	No	No	No	No
Positive histology	1	Dead	No	No	No	No
Positive histology	26	Dead	No	No	No	No
Positive histology	2	Dead	No	No	No	No
Positive histology	26	Dead	No	No	No	No
Positive histology	4	Dead	No	No	No	No
Positive histology	12	Dead	No	No	No	No
Clinical diagnosis only	11	Dead	No	No	Yes	No
Positive histology	6	Dead	No	No	No	No
Positive histology	0	Dead	No	No	Yes	No
Positive histology	61	Dead	No	No	No	No
Positive histology	35	Dead	No	No	No	No
Positive histology	12	Dead	No	No	No	No
Positive histology	9	Dead	No	No	No	No
Positive histology	35	Dead	No	No	No	No
Positive histology	62	Alive	No	No	No	No
Radiography without microscopic confirm	8	Dead	No	No	No	No
Positive histology	42	Alive	No	No	No	No
Positive histology	0	Dead	No	No	No	No
Positive histology	39	Dead	No	No	No	No
Positive histology	6	Alive	No	No	No	No
Positive histology	25	Dead	No	No	No	No
Positive histology	7	Dead	No	No	No	No
Positive histology	0	Dead	No	No	No	No
Positive histology	18	Dead	No	No	No	No
Positive histology	3	Dead	No	No	No	No
Positive histology	40	Dead	No	No	No	No
Positive histology	0	Dead	No	No	No	No
Positive histology	1	Dead	No	No	No	No
Positive exfoliative cytology, no positive histology	1	Dead	No	No	No	No
Positive histology	3	Dead	No	No	Yes	No
Positive histology	6	Dead	No	No	No	No
Positive histology	13	Dead	No	No	No	No
Positive histology	9	Dead	No	No	No	No
Positive histology	24	Dead	No	No	No	No
Positive histology	15	Dead	No	No	No	No
Positive histology	3	Dead	No	No	No	No
Positive histology	31	Dead	No	No	No	No
Positive histology	3	Dead	No	No	No	No
Positive histology	13	Dead	No	Yes	No	No
Positive histology	0	Dead	No	No	No	No
Radiography without microscopic confirm	0	Dead	No	No	No	No
Positive histology	41	Alive	No	No	No	No
Positive histology	49	Alive	No	No	No	No
Positive histology	9	Dead	No	No	No	No
Positive histology	15	Alive	No	No	No	No
Positive histology	14	Dead	No	No	No	No
Positive histology	1	Dead	No	No	No	No
Positive histology	42	Alive	No	No	No	No
Positive histology	0	Dead	No	No	Yes	No
Positive histology	22	Alive	No	No	No	No
Positive histology	36	Alive	No	Yes	No	No
Positive histology	0	Dead	No	No	No	No
Positive histology	43	Alive	No	No	No	No
Positive histology	32	Alive	No	No	No	No
Positive histology	31	Dead	No	No	No	No
Positive histology	9	Dead	Yes	No	No	No
[truncated: 5,082 more rows]
